# Supplementary material for: Genome-Wide Analysis of Haemonchus contortus Proteases and Protease Inhibitors Using Advanced Informatics Provides Insights into Parasite Biology and Host–Parasite Interactions
Source: Int J Mol Sci. 2023 Aug 1;24(15):12320. doi: 10.3390/ijms241512320 (PMC10418638; doi:10.3390/ijms241512320)
Supplement: Supplementary file 1 [file ijms-24-12320-s001.zip]

Archive with 4 entries (3 files):
- ijms-2488743-supplementary/Supplementary_File(s)/
- ijms-2488743-supplementary/Supplementary_File(s)/Table S1.xlsx
- ijms-2488743-supplementary/Supplementary_File(s)/Table S2.xlsx
- ijms-2488743-supplementary/Supplementary_File(s)/Table S3.xlsx
