# Supplementary material for: Genome-Wide Analysis of Haemonchus contortus Proteases and Protease Inhibitors Using Advanced Informatics Provides Insights into Parasite Biology and Host–Parasite Interactions
Source: Int J Mol Sci. 2023 Aug 1;24(15):12320. doi: 10.3390/ijms241512320 (PMC10418638; doi:10.3390/ijms241512320)
Supplement: Supplementary file 1 [file ijms-24-12320-s001.zip › ijms-2488743-supplementary/Supplementary_File(s)/Table S2.xlsx]

## Sheet: Sheet1
Table S2. Distribution of Gene Ontology (GO) terms of protease and protease inhibitors of Haemonchus contortus at level 2.
GOid	Description	Class	Counts	TotalGOid	TotalGeneAnnotated
GO:0044419	biological process involved in interspecies interaction between organisms	biological_process	131	5560	838
GO:0065007	biological regulation	biological_process	380	5560	838
GO:0110148	biomineralization	biological_process	1	5560	838
GO:0009987	cellular process	biological_process	508	5560	838
GO:0098754	detoxification	biological_process	9	5560	838
GO:0032502	developmental process	biological_process	319	5560	838
GO:0040007	growth	biological_process	51	5560	838
GO:0002376	immune system process	biological_process	184	5560	838
GO:0051179	localization	biological_process	270	5560	838
GO:0040011	locomotion	biological_process	87	5560	838
GO:0008152	metabolic process	biological_process	771	5560	838
GO:0032501	multicellular organismal process	biological_process	422	5560	838
GO:0043473	pigmentation	biological_process	10	5560	838
GO:0000003	reproduction	biological_process	175	5560	838
GO:0022414	reproductive process	biological_process	168	5560	838
GO:0050896	response to stimulus	biological_process	353	5560	838
GO:0048511	rhythmic process	biological_process	12	5560	838
GO:0023052	signaling	biological_process	175	5560	838
GO:0016032	viral process	biological_process	10	5560	838
GO:0110165	cellular anatomical entity	cellular_component	572	5560	838
GO:0032991	protein-containing complex	cellular_component	89	5560	838
GO:0044423	virion component	cellular_component	1	5560	838
GO:0140657	ATP-dependent activity	molecular_function	15	5560	838
GO:0016209	antioxidant activity	molecular_function	7	5560	838
GO:0005488	binding	molecular_function	508	5560	838
GO:0038024	cargo receptor activity	molecular_function	1	5560	838
GO:0003824	catalytic activity	molecular_function	746	5560	838
GO:0060090	molecular adaptor activity	molecular_function	3	5560	838
GO:0140104	molecular carrier activity	molecular_function	1	5560	838
GO:0098772	molecular function regulator activity	molecular_function	109	5560	838
GO:0060089	molecular transducer activity	molecular_function	9	5560	838
GO:0140299	small molecule sensor activity	molecular_function	1	5560	838
GO:0005198	structural molecule activity	molecular_function	9	5560	838
GO:0140110	transcription regulator activity	molecular_function	9	5560	838
GO:0045182	translation regulator activity	molecular_function	3	5560	838
GO:0005215	transporter activity	molecular_function	20	5560	838
