# Supplementary material for: Genome-Wide Analysis of Haemonchus contortus Proteases and Protease Inhibitors Using Advanced Informatics Provides Insights into Parasite Biology and Host–Parasite Interactions
Source: Int J Mol Sci. 2023 Aug 1;24(15):12320. doi: 10.3390/ijms241512320 (PMC10418638; doi:10.3390/ijms241512320)
Supplement: Supplementary file 1 [file ijms-24-12320-s001.zip › ijms-2488743-supplementary/Supplementary_File(s)/Table S3.xlsx]

## Sheet: Sheet1
Table S3 Inferred pathway annotation for protease and protease inhibitors of Haemonchus contortus based on information for orthologues in Caenorhabditis elegans.
Pathway identifier	Pathway name	#Entities found	#Entities total	#Interactors found	#Interactors total	Entities ratio	Entities pValue	Entities FDR	#Reactions found	#Reactions total	Reactions ratio	Species identifier	Species name	Submitted entities found	Mapped entities	Submitted entities hit interactor	Interacts with	Found reaction identifiers
R-CEL-5689603	UCH proteinases	17	44	0	0	0.0102564	6.90898e-08	2.95013e-05	4	4	0.00107933	6239	Caenorhabditis elegans	Q966I8;O17586;O44156;O76577;Q27488;Q09444;P90868;Q9N599;P91477;Q9UAV3;Q23237;O62102;O61792;Q9XUV0;Q86FN3;Q95005;Q95008	Q966I8;O17586;O44156;O76577;Q27488;Q09444;P90868;Q9N599;P91477;Q9UAV3;Q23237;O62102;O61792;Q9XUV0;Q86FN3;Q95005;Q95008			R-CEL-5690319;R-CEL-5665854;R-CEL-5665871;R-CEL-5690808
R-CEL-4608870	Asymmetric localization of PCP proteins	15	39	0	0	0.00909091	4.32444e-07	5.15974e-05	2	2	0.000539665	6239	Caenorhabditis elegans	Q966I8;O17586;O44156;O76577;Q27488;P90868;Q9N599;P91477;Q23237;O62102;O61792;Q9XUV0;G5EDV1;Q95005;Q95008	Q966I8;O17586;O44156;O76577;Q27488;P90868;Q9N599;P91477;Q23237;O62102;O61792;Q9XUV0;G5EDV1;Q95005;Q95008			R-CEL-4608855;R-CEL-5099886
R-CEL-1236978	Cross-presentation of soluble exogenous antigens (endosomes)	14	34	0	0	0.00792541	4.73887e-07	5.15974e-05	1	1	0.000269833	6239	Caenorhabditis elegans	Q966I8;O17586;O44156;O76577;Q27488;P90868;Q9N599;P91477;Q23237;O62102;O61792;Q9XUV0;Q95005;Q95008	Q966I8;O17586;O44156;O76577;Q27488;P90868;Q9N599;P91477;Q23237;O62102;O61792;Q9XUV0;Q95005;Q95008			R-CEL-1236970
R-CEL-5688426	Deubiquitination	27	107	1	13	0.0249417	4.86768e-07	5.15974e-05	18	32	0.00863465	6239	Caenorhabditis elegans	O17586;O76577;Q09931;Q27488;P34547;P90868;Q9N599;Q9N4T5;P91477;Q8WT44;Q17361;Q23237;O62102;O61792;V6CJY2;Q9XUV0;Q86FN3;Q95005;Q95008;Q966I8;O44156;Q7JMS4;Q09444;Q9XVR6;Q9UAV3;Q19132;Q9GRV2	O17586;O76577;Q09931;Q27488;P34547;P90868;Q9N599;Q9N4T5;P91477;Q8WT44;Q17361;Q23237;O62102;O61792;V6CJY2;Q9XUV0;Q86FN3;Q95005;Q95008;Q966I8;O44156;Q7JMS4;Q09444;Q9XVR6;Q9UAV3;Q19132;Q9GRV2	O61792	O76577	R-CEL-5690319;R-CEL-6781764;R-CEL-5665854;R-CEL-5696564;R-CEL-6781797;R-CEL-936390;R-CEL-5696914;R-CEL-5665871;R-CEL-5691431;R-CEL-5696605;R-CEL-5690808;R-CEL-6783177;R-CEL-5690159;R-CEL-8865182;R-CEL-5689539;R-CEL-5696958;R-CEL-6783238;R-CEL-5690843
R-CEL-350562	Regulation of ornithine decarboxylase (ODC)	14	37	0	0	0.00862471	1.26547e-06	0.000107565	1	3	0.000809498	6239	Caenorhabditis elegans	Q966I8;O17586;O44156;O76577;Q27488;P90868;Q9N599;P91477;Q23237;O62102;O61792;Q9XUV0;Q95005;Q95008	Q966I8;O17586;O44156;O76577;Q27488;P90868;Q9N599;P91477;Q23237;O62102;O61792;Q9XUV0;Q95005;Q95008			R-CEL-353125
R-CEL-8854050	FBXL7 down-regulates AURKA during mitotic entry and in early mitosis	15	41	0	3	0.00955711	1.88602e-06	0.00012254	3	3	0.000809498	6239	Caenorhabditis elegans	Q966I8;O01427;O17586;O44156;O76577;Q27488;P90868;Q9N599;P91477;Q23237;O62102;O61792;Q9XUV0;Q95005;Q95008	Q966I8;O01427;O17586;O44156;O76577;Q27488;P90868;Q9N599;P91477;Q23237;O62102;O61792;Q9XUV0;Q95005;Q95008			R-CEL-8854044;R-CEL-8853496;R-CEL-8854041
R-CEL-69541	Stabilization of p53	14	38	0	1	0.00885781	2.31207e-06	0.00012254	1	3	0.000809498	6239	Caenorhabditis elegans	Q966I8;O17586;O44156;O76577;Q27488;P90868;Q9N599;P91477;Q23237;O62102;O61792;Q9XUV0;Q95005;Q95008	Q966I8;O17586;O44156;O76577;Q27488;P90868;Q9N599;P91477;Q23237;O62102;O61792;Q9XUV0;Q95005;Q95008			R-CEL-264458
R-CEL-349425	Autodegradation of the E3 ubiquitin ligase COP1	14	38	0	1	0.00885781	2.31207e-06	0.00012254	1	3	0.000809498	6239	Caenorhabditis elegans	Q966I8;O17586;O44156;O76577;Q27488;P90868;Q9N599;P91477;Q23237;O62102;O61792;Q9XUV0;Q95005;Q95008	Q966I8;O17586;O44156;O76577;Q27488;P90868;Q9N599;P91477;Q23237;O62102;O61792;Q9XUV0;Q95005;Q95008			R-CEL-264458
R-CEL-75815	Ubiquitin-dependent degradation of Cyclin D	14	39	0	1	0.00909091	3.08163e-06	0.000144837	1	3	0.000809498	6239	Caenorhabditis elegans	Q966I8;O17586;O44156;O76577;Q27488;P90868;Q9N599;P91477;Q23237;O62102;O61792;Q9XUV0;Q95005;Q95008	Q966I8;O17586;O44156;O76577;Q27488;P90868;Q9N599;P91477;Q23237;O62102;O61792;Q9XUV0;Q95005;Q95008			R-CEL-75825
R-CEL-1236975	Antigen processing-Cross presentation	14	42	0	0	0.00979021	5.33505e-06	0.00018032	1	3	0.000809498	6239	Caenorhabditis elegans	Q966I8;O17586;O44156;O76577;Q27488;P90868;Q9N599;P91477;Q23237;O62102;O61792;Q9XUV0;Q95005;Q95008	Q966I8;O17586;O44156;O76577;Q27488;P90868;Q9N599;P91477;Q23237;O62102;O61792;Q9XUV0;Q95005;Q95008			R-CEL-1236970
R-CEL-8939902	Regulation of RUNX2 expression and activity	14	42	0	0	0.00979021	5.33505e-06	0.00018032	1	5	0.00134916	6239	Caenorhabditis elegans	Q966I8;O17586;O44156;O76577;Q27488;P90868;Q9N599;P91477;Q23237;O62102;O61792;Q9XUV0;Q95005;Q95008	Q966I8;O17586;O44156;O76577;Q27488;P90868;Q9N599;P91477;Q23237;O62102;O61792;Q9XUV0;Q95005;Q95008			R-CEL-8939801
R-CEL-351202	Metabolism of polyamines	14	41	0	2	0.00955711	5.33505e-06	0.00018032	1	11	0.00296816	6239	Caenorhabditis elegans	Q966I8;O17586;O44156;O76577;Q27488;P90868;Q9N599;P91477;Q23237;O62102;O61792;Q9XUV0;Q95005;Q95008	Q966I8;O17586;O44156;O76577;Q27488;P90868;Q9N599;P91477;Q23237;O62102;O61792;Q9XUV0;Q95005;Q95008			R-CEL-353125
R-CEL-69610	p53-Independent DNA Damage Response	14	43	0	0	0.0100233	6.93538e-06	0.00018032	1	3	0.000809498	6239	Caenorhabditis elegans	Q966I8;O17586;O44156;O76577;Q27488;P90868;Q9N599;P91477;Q23237;O62102;O61792;Q9XUV0;Q95005;Q95008	Q966I8;O17586;O44156;O76577;Q27488;P90868;Q9N599;P91477;Q23237;O62102;O61792;Q9XUV0;Q95005;Q95008			R-CEL-69600
R-CEL-69613	p53-Independent G1/S DNA damage checkpoint	14	43	0	0	0.0100233	6.93538e-06	0.00018032	1	3	0.000809498	6239	Caenorhabditis elegans	Q966I8;O17586;O44156;O76577;Q27488;P90868;Q9N599;P91477;Q23237;O62102;O61792;Q9XUV0;Q95005;Q95008	Q966I8;O17586;O44156;O76577;Q27488;P90868;Q9N599;P91477;Q23237;O62102;O61792;Q9XUV0;Q95005;Q95008			R-CEL-69600
R-CEL-69601	Ubiquitin Mediated Degradation of Phosphorylated Cdc25A	14	43	0	0	0.0100233	6.93538e-06	0.00018032	1	3	0.000809498	6239	Caenorhabditis elegans	Q966I8;O17586;O44156;O76577;Q27488;P90868;Q9N599;P91477;Q23237;O62102;O61792;Q9XUV0;Q95005;Q95008	Q966I8;O17586;O44156;O76577;Q27488;P90868;Q9N599;P91477;Q23237;O62102;O61792;Q9XUV0;Q95005;Q95008			R-CEL-69600
R-CEL-9762114	GSK3B and BTRC:CUL1-mediated-degradation of NFE2L2	14	43	0	0	0.0100233	6.93538e-06	0.00018032	1	4	0.00107933	6239	Caenorhabditis elegans	Q966I8;O17586;O44156;O76577;Q27488;P90868;Q9N599;P91477;Q23237;O62102;O61792;Q9XUV0;Q95005;Q95008	Q966I8;O17586;O44156;O76577;Q27488;P90868;Q9N599;P91477;Q23237;O62102;O61792;Q9XUV0;Q95005;Q95008			R-CEL-9762096
R-CEL-5689880	Ub-specific processing proteases	22	92	0	6	0.0214452	7.65352e-06	0.000187905	10	18	0.00485699	6239	Caenorhabditis elegans	Q966I8;O17586;O44156;O76577;Q7JMS4;Q09931;Q27488;P34547;P90868;Q9N599;P91477;Q8WT44;Q19132;Q9GRV2;Q17361;Q23237;O62102;O61792;V6CJY2;Q9XUV0;Q95005;Q95008	Q966I8;O17586;O44156;O76577;Q7JMS4;Q09931;Q27488;P34547;P90868;Q9N599;P91477;Q8WT44;Q19132;Q9GRV2;Q17361;Q23237;O62102;O61792;V6CJY2;Q9XUV0;Q95005;Q95008			R-CEL-5690159;R-CEL-6781764;R-CEL-5689539;R-CEL-5696564;R-CEL-5696958;R-CEL-6781797;R-CEL-936390;R-CEL-5696914;R-CEL-5696605;R-CEL-6783177
R-CEL-4641258	Degradation of DVL	14	44	0	0	0.0102564	8.94787e-06	0.000187905	2	6	0.001619	6239	Caenorhabditis elegans	Q966I8;O17586;O44156;O76577;Q27488;P90868;Q9N599;P91477;Q23237;O62102;O61792;Q9XUV0;Q95005;Q95008	Q966I8;O17586;O44156;O76577;Q27488;P90868;Q9N599;P91477;Q23237;O62102;O61792;Q9XUV0;Q95005;Q95008			R-CEL-1504193;R-CEL-4641260
R-CEL-69017	CDK-mediated phosphorylation and removal of Cdc6	14	44	0	0	0.0102564	8.94787e-06	0.000187905	1	3	0.000809498	6239	Caenorhabditis elegans	Q966I8;O17586;O44156;O76577;Q27488;P90868;Q9N599;P91477;Q23237;O62102;O61792;Q9XUV0;Q95005;Q95008	Q966I8;O17586;O44156;O76577;Q27488;P90868;Q9N599;P91477;Q23237;O62102;O61792;Q9XUV0;Q95005;Q95008			R-CEL-69016
R-CEL-8941858	Regulation of RUNX3 expression and activity	14	43	0	2	0.0100233	1.14613e-05	0.000217765	1	6	0.001619	6239	Caenorhabditis elegans	Q966I8;O17586;O44156;O76577;Q27488;P90868;Q9N599;P91477;Q23237;O62102;O61792;Q9XUV0;Q95005;Q95008	Q966I8;O17586;O44156;O76577;Q27488;P90868;Q9N599;P91477;Q23237;O62102;O61792;Q9XUV0;Q95005;Q95008			R-CEL-8952408
R-CEL-9759194	Nuclear events mediated by NFE2L2	14	45	0	0	0.0104895	1.14613e-05	0.000217765	1	7	0.00188883	6239	Caenorhabditis elegans	Q966I8;O17586;O44156;O76577;Q27488;P90868;Q9N599;P91477;Q23237;O62102;O61792;Q9XUV0;Q95005;Q95008	Q966I8;O17586;O44156;O76577;Q27488;P90868;Q9N599;P91477;Q23237;O62102;O61792;Q9XUV0;Q95005;Q95008			R-CEL-9762096
R-CEL-5632684	Hedgehog 'on' state	14	46	0	0	0.0107226	1.45799e-05	0.000247858	1	3	0.000809498	6239	Caenorhabditis elegans	Q966I8;O17586;O44156;O76577;Q27488;P90868;Q9N599;P91477;Q23237;O62102;O61792;Q9XUV0;Q95005;Q95008	Q966I8;O17586;O44156;O76577;Q27488;P90868;Q9N599;P91477;Q23237;O62102;O61792;Q9XUV0;Q95005;Q95008			R-CEL-5635854
R-CEL-1234176	Oxygen-dependent proline hydroxylation of Hypoxia-inducible Factor Alpha	14	45	0	1	0.0104895	1.45799e-05	0.000247858	1	10	0.00269833	6239	Caenorhabditis elegans	Q966I8;O17586;O44156;O76577;Q27488;P90868;Q9N599;P91477;Q23237;O62102;O61792;Q9XUV0;Q95005;Q95008	Q966I8;O17586;O44156;O76577;Q27488;P90868;Q9N599;P91477;Q23237;O62102;O61792;Q9XUV0;Q95005;Q95008			R-CEL-1234159
R-CEL-69563	p53-Dependent G1 DNA Damage Response	14	46	0	1	0.0107226	1.84249e-05	0.000294798	1	5	0.00134916	6239	Caenorhabditis elegans	Q966I8;O17586;O44156;O76577;Q27488;P90868;Q9N599;P91477;Q23237;O62102;O61792;Q9XUV0;Q95005;Q95008	Q966I8;O17586;O44156;O76577;Q27488;P90868;Q9N599;P91477;Q23237;O62102;O61792;Q9XUV0;Q95005;Q95008			R-CEL-264458
R-CEL-69580	p53-Dependent G1/S DNA damage checkpoint	14	46	0	1	0.0107226	1.84249e-05	0.000294798	1	5	0.00134916	6239	Caenorhabditis elegans	Q966I8;O17586;O44156;O76577;Q27488;P90868;Q9N599;P91477;Q23237;O62102;O61792;Q9XUV0;Q95005;Q95008	Q966I8;O17586;O44156;O76577;Q27488;P90868;Q9N599;P91477;Q23237;O62102;O61792;Q9XUV0;Q95005;Q95008			R-CEL-264458
R-CEL-4086400	PCP/CE pathway	15	57	0	0	0.0132867	3.82272e-05	0.000573408	7	13	0.00350783	6239	Caenorhabditis elegans	Q966I8;O17586;O44156;O76577;Q27488;P90868;Q9N599;P91477;Q23237;O62102;O61792;Q9XUV0;G5EDV1;Q95005;Q95008	Q966I8;O17586;O44156;O76577;Q27488;P90868;Q9N599;P91477;Q23237;O62102;O61792;Q9XUV0;G5EDV1;Q95005;Q95008			R-CEL-4608855;R-CEL-5138432;R-CEL-5138433;R-CEL-5138441;R-CEL-5099899;R-CEL-5138459;R-CEL-5099886
R-CEL-1234174	Cellular response to hypoxia	14	47	0	6	0.0109557	4.42238e-05	0.000663356	1	13	0.00350783	6239	Caenorhabditis elegans	Q966I8;O17586;O44156;O76577;Q27488;P90868;Q9N599;P91477;Q23237;O62102;O61792;Q9XUV0;Q95005;Q95008	Q966I8;O17586;O44156;O76577;Q27488;P90868;Q9N599;P91477;Q23237;O62102;O61792;Q9XUV0;Q95005;Q95008			R-CEL-1234159
R-CEL-69615	G1/S DNA Damage Checkpoints	14	52	0	1	0.0121212	6.62827e-05	0.000927958	2	8	0.00215866	6239	Caenorhabditis elegans	Q966I8;O17586;O44156;O76577;Q27488;P90868;Q9N599;P91477;Q23237;O62102;O61792;Q9XUV0;Q95005;Q95008	Q966I8;O17586;O44156;O76577;Q27488;P90868;Q9N599;P91477;Q23237;O62102;O61792;Q9XUV0;Q95005;Q95008			R-CEL-69600;R-CEL-264458
R-CEL-8878166	Transcriptional regulation by RUNX2	14	53	0	0	0.0123543	6.62827e-05	0.000927958	1	9	0.00242849	6239	Caenorhabditis elegans	Q966I8;O17586;O44156;O76577;Q27488;P90868;Q9N599;P91477;Q23237;O62102;O61792;Q9XUV0;Q95005;Q95008	Q966I8;O17586;O44156;O76577;Q27488;P90868;Q9N599;P91477;Q23237;O62102;O61792;Q9XUV0;Q95005;Q95008			R-CEL-8939801
R-CEL-187577	SCF(Skp2)-mediated degradation of p27/p21	14	54	0	1	0.0125874	9.73897e-05	0.00126607	1	7	0.00188883	6239	Caenorhabditis elegans	Q966I8;O17586;O44156;O76577;Q27488;P90868;Q9N599;P91477;Q23237;O62102;O61792;Q9XUV0;Q95005;Q95008	Q966I8;O17586;O44156;O76577;Q27488;P90868;Q9N599;P91477;Q23237;O62102;O61792;Q9XUV0;Q95005;Q95008			R-CEL-187574
R-CEL-3858494	Beta-catenin independent WNT signaling	17	78	0	0	0.0181818	0.000117499	0.00140999	9	22	0.00593632	6239	Caenorhabditis elegans	Q966I8;O17586;O44156;O76577;Q27488;Q9N2V6;P90868;Q9N599;P51875;P91477;Q23237;O62102;O61792;Q9XUV0;G5EDV1;Q95005;Q95008	Q966I8;O17586;O44156;O76577;Q27488;Q9N2V6;P90868;Q9N599;P51875;P91477;Q23237;O62102;O61792;Q9XUV0;G5EDV1;Q95005;Q95008			R-CEL-4608855;R-CEL-5138432;R-CEL-5138433;R-CEL-5138441;R-CEL-3965447;R-CEL-5099899;R-CEL-5138459;R-CEL-3965444;R-CEL-5099886
R-CEL-8878159	Transcriptional regulation by RUNX3	14	54	0	3	0.0125874	0.00014048	0.00164295	1	14	0.00377766	6239	Caenorhabditis elegans	Q966I8;O17586;O44156;O76577;Q27488;P90868;Q9N599;P91477;Q23237;O62102;O61792;Q9XUV0;Q95005;Q95008	Q966I8;O17586;O44156;O76577;Q27488;P90868;Q9N599;P91477;Q23237;O62102;O61792;Q9XUV0;Q95005;Q95008			R-CEL-8952408
R-CEL-453274	Mitotic G2-G2/M phases	16	69	0	3	0.0160839	0.000149359	0.00164295	4	27	0.00728548	6239	Caenorhabditis elegans	Q966I8;O01427;O17586;O44156;O76577;Q27488;P90868;Q9N599;P91477;Q23237;O62102;O61792;Q9XUV0;Q9BIB3;Q95005;Q95008	Q966I8;O01427;O17586;O44156;O76577;Q27488;P90868;Q9N599;P91477;Q23237;O62102;O61792;Q9XUV0;Q9BIB3;Q95005;Q95008			R-CEL-8856951;R-CEL-8854044;R-CEL-8853496;R-CEL-8854041
R-CEL-69275	G2/M Transition	16	69	0	3	0.0160839	0.000149359	0.00164295	4	27	0.00728548	6239	Caenorhabditis elegans	Q966I8;O01427;O17586;O44156;O76577;Q27488;P90868;Q9N599;P91477;Q23237;O62102;O61792;Q9XUV0;Q9BIB3;Q95005;Q95008	Q966I8;O01427;O17586;O44156;O76577;Q27488;P90868;Q9N599;P91477;Q23237;O62102;O61792;Q9XUV0;Q9BIB3;Q95005;Q95008			R-CEL-8856951;R-CEL-8854044;R-CEL-8853496;R-CEL-8854041
R-CEL-68949	Orc1 removal from chromatin	14	58	0	0	0.0135198	0.000167623	0.00184386	1	4	0.00107933	6239	Caenorhabditis elegans	Q966I8;O17586;O44156;O76577;Q27488;P90868;Q9N599;P91477;Q23237;O62102;O61792;Q9XUV0;Q95005;Q95008	Q966I8;O17586;O44156;O76577;Q27488;P90868;Q9N599;P91477;Q23237;O62102;O61792;Q9XUV0;Q95005;Q95008			R-CEL-68948
R-CEL-69052	Switching of origins to a post-replicative state	14	59	0	0	0.0137529	0.000199185	0.00199185	2	8	0.00215866	6239	Caenorhabditis elegans	Q966I8;O17586;O44156;O76577;Q27488;P90868;Q9N599;P91477;Q23237;O62102;O61792;Q9XUV0;Q95005;Q95008	Q966I8;O17586;O44156;O76577;Q27488;P90868;Q9N599;P91477;Q23237;O62102;O61792;Q9XUV0;Q95005;Q95008			R-CEL-69016;R-CEL-68948
R-CEL-5578768	Physiological factors	11	39	0	0	0.00909091	0.000228095	0.00228095	2	2	0.000539665	6239	Caenorhabditis elegans	A0A1C3NSL8;Q9XW75;Q4LDP0;Q22763;A0A5S9MNU9;Q22008;G5ED52;H2L0K7;O16796;O45569;O44857	A0A1C3NSL8;Q9XW75;Q4LDP0;Q22763;A0A5S9MNU9;Q22008;G5ED52;H2L0K7;O16796;O45569;O44857			R-CEL-9727607;R-CEL-9727567
R-CEL-69620	Cell Cycle Checkpoints	16	74	0	3	0.0172494	0.000271213	0.00271213	3	18	0.00485699	6239	Caenorhabditis elegans	P34429;P53016;Q966I8;O17586;O44156;O76577;Q27488;P90868;Q9N599;P91477;Q23237;O62102;O61792;Q9XUV0;Q95005;Q95008	P34429;P53016;Q966I8;O17586;O44156;O76577;Q27488;P90868;Q9N599;P91477;Q23237;O62102;O61792;Q9XUV0;Q95005;Q95008			R-CEL-69600;R-CEL-264458;R-CEL-176264
R-CEL-5358351	Signaling by Hedgehog	14	62	0	1	0.0144522	0.00038206	0.00343854	1	7	0.00188883	6239	Caenorhabditis elegans	Q966I8;O17586;O44156;O76577;Q27488;P90868;Q9N599;P91477;Q23237;O62102;O61792;Q9XUV0;Q95005;Q95008	Q966I8;O17586;O44156;O76577;Q27488;P90868;Q9N599;P91477;Q23237;O62102;O61792;Q9XUV0;Q95005;Q95008			R-CEL-5635854
R-CEL-69202	Cyclin E associated events during G1/S transition	14	61	0	4	0.0142191	0.00038206	0.00343854	1	15	0.00404749	6239	Caenorhabditis elegans	Q966I8;O17586;O44156;O76577;Q27488;P90868;Q9N599;P91477;Q23237;O62102;O61792;Q9XUV0;Q95005;Q95008	Q966I8;O17586;O44156;O76577;Q27488;P90868;Q9N599;P91477;Q23237;O62102;O61792;Q9XUV0;Q95005;Q95008			R-CEL-187574
R-CEL-69656	Cyclin A:Cdk2-associated events at S phase entry	14	61	0	3	0.0142191	0.00038206	0.00343854	1	15	0.00404749	6239	Caenorhabditis elegans	Q966I8;O17586;O44156;O76577;Q27488;P90868;Q9N599;P91477;Q23237;O62102;O61792;Q9XUV0;Q95005;Q95008	Q966I8;O17586;O44156;O76577;Q27488;P90868;Q9N599;P91477;Q23237;O62102;O61792;Q9XUV0;Q95005;Q95008			R-CEL-187574
R-CEL-9755511	KEAP1-NFE2L2 pathway	14	56	1	17	0.0130536	0.000535223	0.00481701	3	19	0.00512682	6239	Caenorhabditis elegans	Q966I8;O17586;O44156;O76577;Q27488;P90868;Q9N599;P91477;Q23237;O62102;O61792;Q9XUV0;Q95005;Q95008	Q966I8;O17586;O44156;O76577;Q27488;P90868;Q9N599;P91477;Q23237;O62102;O61792;Q9XUV0;Q95005;Q95008	K8ESC5	Q23536	R-CEL-9766677;R-CEL-9762096;R-CEL-8932355
R-CEL-2173782	Binding and Uptake of Ligands by Scavenger Receptors	4	5	0	0	0.0011655	0.000616687	0.0049335	1	1	0.000269833	6239	Caenorhabditis elegans	G5EGM1;O44836;G5EBU3;A0A0K3ARD1	G5EGM1;O44836;G5EBU3;A0A0K3ARD1			R-CEL-2168886
R-CEL-2168880	Scavenging of heme from plasma	4	5	0	0	0.0011655	0.000616687	0.0049335	1	1	0.000269833	6239	Caenorhabditis elegans	G5EGM1;O44836;G5EBU3;A0A0K3ARD1	G5EGM1;O44836;G5EBU3;A0A0K3ARD1			R-CEL-2168886
R-CEL-1592389	Activation of Matrix Metalloproteinases	5	9	0	0	0.0020979	0.000672076	0.00537661	25	25	0.00674582	6239	Caenorhabditis elegans	G5EGM1;O44836;O17798;G5EBU3;A0A0K3ARD1	G5EGM1;O44836;O17798;G5EBU3;A0A0K3ARD1			R-CEL-1604763;R-CEL-1592316;R-CEL-1592297;R-CEL-1604360;R-CEL-1602466;R-CEL-1604732;R-CEL-1592349;R-CEL-1592371;R-CEL-1604368;R-CEL-1604731;R-CEL-1604690;R-CEL-1602488;R-CEL-1602473;R-CEL-1592436;R-CEL-1604741;R-CEL-1604350;R-CEL-1592362;R-CEL-1605825;R-CEL-1604752;R-CEL-1602454;R-CEL-1592278;R-CEL-1602484;R-CEL-1602458;R-CEL-1592398;R-CEL-1604359
R-CEL-1474228	Degradation of the extracellular matrix	9	31	0	0	0.00722611	0.000680838	0.00544671	39	42	0.011333	6239	Caenorhabditis elegans	Q7YTU0;G5EGM1;G5EDW5;O44836;O17798;G5EBU3;Q20176;A0A0K3ARD1;Q18761	Q7YTU0;G5EGM1;G5EDW5;O44836;O17798;G5EBU3;Q20176;A0A0K3ARD1;Q18761			R-CEL-1604763;R-CEL-1592316;R-CEL-2533950;R-CEL-1592297;R-CEL-1566981;R-CEL-1604360;R-CEL-3788061;R-CEL-1564112;R-CEL-1602466;R-CEL-1604732;R-CEL-1592349;R-CEL-1592371;R-CEL-1604368;R-CEL-1604731;R-CEL-2514831;R-CEL-1604690;R-CEL-1602488;R-CEL-2485148;R-CEL-2514772;R-CEL-1592314;R-CEL-1602473;R-CEL-1454781;R-CEL-1592436;R-CEL-3814820;R-CEL-2168046;R-CEL-1604741;R-CEL-1454757;R-CEL-1604350;R-CEL-1…
R-CEL-2022377	Metabolism of Angiotensinogen to Angiotensins	6	14	0	0	0.0032634	0.000764611	0.00611689	2	2	0.000539665	6239	Caenorhabditis elegans	A0A1C3NSL8;Q9XW75;Q18581;Q4LDP0;Q22008;H2L0K7	A0A1C3NSL8;Q9XW75;Q18581;Q4LDP0;Q22008;H2L0K7			R-CEL-9619024;R-CEL-9614933
R-CEL-69239	Synthesis of DNA	16	84	0	0	0.0195804	0.000786782	0.00629426	5	20	0.00539665	6239	Caenorhabditis elegans	P34429;P53016;Q966I8;O17586;O44156;O76577;Q27488;P90868;Q9N599;P91477;Q23237;O62102;O61792;Q9XUV0;Q95005;Q95008	P34429;P53016;Q966I8;O17586;O44156;O76577;Q27488;P90868;Q9N599;P91477;Q23237;O62102;O61792;Q9XUV0;Q95005;Q95008			R-CEL-69016;R-CEL-69068;R-CEL-69053;R-CEL-68948;R-CEL-69063
R-CEL-382556	ABC-family proteins mediated transport	14	69	0	1	0.0160839	0.00104752	0.00733263	1	19	0.00512682	6239	Caenorhabditis elegans	Q966I8;O17586;O44156;O76577;Q27488;P90868;Q9N599;P91477;Q23237;O62102;O61792;Q9XUV0;Q95005;Q95008	Q966I8;O17586;O44156;O76577;Q27488;P90868;Q9N599;P91477;Q23237;O62102;O61792;Q9XUV0;Q95005;Q95008			R-CEL-8866553
R-CEL-69306	DNA Replication	16	85	0	4	0.0198135	0.00126717	0.0088702	5	30	0.00809498	6239	Caenorhabditis elegans	P34429;P53016;Q966I8;O17586;O44156;O76577;Q27488;P90868;Q9N599;P91477;Q23237;O62102;O61792;Q9XUV0;Q95005;Q95008	P34429;P53016;Q966I8;O17586;O44156;O76577;Q27488;P90868;Q9N599;P91477;Q23237;O62102;O61792;Q9XUV0;Q95005;Q95008			R-CEL-69016;R-CEL-69068;R-CEL-69053;R-CEL-68948;R-CEL-69063
R-CEL-201681	TCF dependent signaling in response to WNT	14	68	0	5	0.0158508	0.00136037	0.00952258	2	20	0.00539665	6239	Caenorhabditis elegans	Q966I8;O17586;O44156;O76577;Q27488;P90868;Q9N599;P91477;Q23237;O62102;O61792;Q9XUV0;Q95005;Q95008	Q966I8;O17586;O44156;O76577;Q27488;P90868;Q9N599;P91477;Q23237;O62102;O61792;Q9XUV0;Q95005;Q95008			R-CEL-1504193;R-CEL-4641260
R-CEL-2142691	Synthesis of Leukotrienes (LT) and Eoxins (EX)	4	7	0	0	0.0016317	0.00210623	0.0147436	2	3	0.000809498	6239	Caenorhabditis elegans	H2L0B7;B5BM47;G5EFT4;Q9N5V4	H2L0B7;B5BM47;G5EFT4;Q9N5V4			R-CEL-266046;R-CEL-266072
R-CEL-9711123	Cellular response to chemical stress	14	71	1	18	0.0165501	0.00359866	0.0251906	3	36	0.00971398	6239	Caenorhabditis elegans	Q966I8;O17586;O44156;O76577;Q27488;P90868;Q9N599;P91477;Q23237;O62102;O61792;Q9XUV0;Q95005;Q95008	Q966I8;O17586;O44156;O76577;Q27488;P90868;Q9N599;P91477;Q23237;O62102;O61792;Q9XUV0;Q95005;Q95008	K8ESC5	Q23536	R-CEL-9766677;R-CEL-9762096;R-CEL-8932355
R-CEL-2132295	MHC class II antigen presentation	6	22	0	0	0.00512821	0.00700803	0.04691	1	2	0.000539665	6239	Caenorhabditis elegans	Q18020;O16454;O01530;Q21966;P55956;Q86NE0	Q18020;O16454;O01530;Q21966;P55956;Q86NE0			R-CEL-2130706
R-CEL-983168	Antigen processing: Ubiquitination & Proteasome degradation	21	154	0	0	0.0358974	0.00732555	0.04691	2	8	0.00215866	6239	Caenorhabditis elegans	Q966I8;O17586;Q17405;O44156;O76577;Q9U2H2;Q27488;P90868;Q09541;Q9N599;G5EGH4;P91477;A5A631;Q23237;H2L0M5;O62102;O61792;Q9XUV0;Q95005;Q4TT88;Q95008	Q966I8;O17586;Q17405;O44156;O76577;Q9U2H2;Q27488;P90868;Q09541;Q9N599;G5EGH4;P91477;A5A631;Q23237;H2L0M5;O62102;O61792;Q9XUV0;Q95005;Q4TT88;Q95008			R-CEL-983162;R-CEL-983150
R-CEL-2179392	EGFR Transactivation by Gastrin	4	10	0	0	0.002331	0.00736214	0.04691	1	3	0.000809498	6239	Caenorhabditis elegans	G5EGM1;O44836;G5EBU3;A0A0K3ARD1	G5EGM1;O44836;G5EBU3;A0A0K3ARD1			R-CEL-2179413
R-CEL-195253	Degradation of beta-catenin by the destruction complex	14	54	0	36	0.0125874	0.00781833	0.04691	1	14	0.00377766	6239	Caenorhabditis elegans	Q966I8;O17586;O44156;O76577;Q27488;P90868;Q9N599;P91477;Q23237;O62102;O61792;Q9XUV0;Q95005;Q95008	Q966I8;O17586;O44156;O76577;Q27488;P90868;Q9N599;P91477;Q23237;O62102;O61792;Q9XUV0;Q95005;Q95008			R-CEL-2130282
R-CEL-69206	G1/S Transition	14	86	0	5	0.0200466	0.008573	0.051438	1	21	0.00566649	6239	Caenorhabditis elegans	Q966I8;O17586;O44156;O76577;Q27488;P90868;Q9N599;P91477;Q23237;O62102;O61792;Q9XUV0;Q95005;Q95008	Q966I8;O17586;O44156;O76577;Q27488;P90868;Q9N599;P91477;Q23237;O62102;O61792;Q9XUV0;Q95005;Q95008			R-CEL-187574
R-CEL-112311	Neurotransmitter clearance	6	23	0	0	0.00536131	0.00860324	0.0516194	2	8	0.00215866	6239	Caenorhabditis elegans	A0A1C3NSL8;Q9XW75;Q4LDP0;P38433;Q22008;H2L0K7	A0A1C3NSL8;Q9XW75;Q4LDP0;P38433;Q22008;H2L0K7			R-CEL-9634834;R-CEL-372519
R-CEL-2980736	Peptide hormone metabolism	7	27	0	4	0.00629371	0.0099219	0.0595314	3	9	0.00242849	6239	Caenorhabditis elegans	A0A1C3NSL8;Q9XW75;Q18581;Q4LDP0;Q22008;H2L0K7;Q18253	A0A1C3NSL8;Q9XW75;Q18581;Q4LDP0;Q22008;H2L0K7;Q18253			R-CEL-9619024;R-CEL-9614933;R-CEL-9709179
R-CEL-69242	S Phase	16	107	0	4	0.0249417	0.0103862	0.0623173	7	40	0.0107933	6239	Caenorhabditis elegans	P34429;P53016;Q966I8;O17586;O44156;O76577;Q27488;P90868;Q9N599;P91477;Q23237;O62102;O61792;Q9XUV0;Q95005;Q95008	P34429;P53016;Q966I8;O17586;O44156;O76577;Q27488;P90868;Q9N599;P91477;Q23237;O62102;O61792;Q9XUV0;Q95005;Q95008			R-CEL-75825;R-CEL-69016;R-CEL-69068;R-CEL-69053;R-CEL-68948;R-CEL-69063;R-CEL-187574
R-CEL-5423646	Aflatoxin activation and detoxification	3	6	0	0	0.0013986	0.0109911	0.0659465	1	2	0.000539665	6239	Caenorhabditis elegans	H2L0B7;B5BM47;Q9N5V4	H2L0B7;B5BM47;Q9N5V4			R-CEL-5433072
R-CEL-8951664	Neddylation	16	111	0	1	0.0258741	0.0121341	0.0679676	6	20	0.00539665	6239	Caenorhabditis elegans	Q966I8;O17586;O44156;O76577;Q27488;P90868;Q9N599;P91477;P91001;Q23237;O62102;O61792;Q9XUV0;Q86FN3;Q95005;Q95008	Q966I8;O17586;O44156;O76577;Q27488;P90868;Q9N599;P91477;P91001;Q23237;O62102;O61792;Q9XUV0;Q86FN3;Q95005;Q95008			R-CEL-8956045;R-CEL-8951644;R-CEL-9755303;R-CEL-5690808;R-CEL-8932355;R-CEL-8956040
R-CEL-9749641	Aspirin ADME	6	25	0	0	0.00582751	0.0125469	0.0679676	3	7	0.00188883	6239	Caenorhabditis elegans	A0A1C3NSL8;Q9XW75;Q4LDP0;P38433;Q22008;H2L0K7	A0A1C3NSL8;Q9XW75;Q4LDP0;P38433;Q22008;H2L0K7			R-CEL-9749647;R-CEL-9749792;R-CEL-9749609
R-CEL-5173214	O-glycosylation of TSR domain-containing proteins	4	12	0	0	0.0027972	0.0135935	0.0679676	2	2	0.000539665	6239	Caenorhabditis elegans	G5ECS8;Q19204;O76840;Q19305	G5ECS8;Q19204;O76840;Q19305			R-CEL-5173192;R-CEL-5173005
R-CEL-8956320	Nucleotide biosynthesis	4	12	0	0	0.0027972	0.0135935	0.0679676	8	24	0.00647598	6239	Caenorhabditis elegans	Q22134;Q09580;Q18990;Q19311	Q22134;Q09580;Q18990;Q19311			R-CEL-73573;R-CEL-73577;R-CEL-73792;R-CEL-73571;R-CEL-73815;R-CEL-73812;R-CEL-111285;R-CEL-111289
R-CEL-174403	Glutathione synthesis and recycling	4	12	0	0	0.0027972	0.0135935	0.0679676	2	7	0.00188883	6239	Caenorhabditis elegans	O18000;H2L0B7;B5BM47;Q9N5V4	O18000;H2L0B7;B5BM47;Q9N5V4			R-CEL-1247910;R-CEL-8943279
R-CEL-1442490	Collagen degradation	4	13	0	0	0.0030303	0.0176721	0.0883604	4	7	0.00188883	6239	Caenorhabditis elegans	G5EGM1;O44836;G5EBU3;A0A0K3ARD1	G5EGM1;O44836;G5EBU3;A0A0K3ARD1			R-CEL-1564142;R-CEL-2168046;R-CEL-1454757;R-CEL-1564112
R-CEL-1280218	Adaptive Immune System	28	244	0	3	0.0568765	0.0221293	0.110646	9	39	0.0105235	6239	Caenorhabditis elegans	O17586;O16454;O76577;O01530;Q27488;Q86NE0;P90868;Q9N599;P91477;Q9UA62;Q23237;H2L0M5;O62102;O61792;Q9XUV0;Q95005;Q95008;Q966I8;Q17405;O44156;Q9U2H2;P55956;Q09541;G5EGH4;A5A631;Q18020;Q21966;Q4TT88	O17586;O16454;O76577;O01530;Q27488;Q86NE0;P90868;Q9N599;P91477;Q9UA62;Q23237;H2L0M5;O62102;O61792;Q9XUV0;Q95005;Q95008;Q966I8;Q17405;O44156;Q9U2H2;P55956;Q09541;G5EGH4;A5A631;Q18020;Q21966;Q4TT88			R-CEL-2317314;R-CEL-1236970;R-CEL-2316429;R-CEL-202164;R-CEL-983162;R-CEL-202222;R-CEL-2130706;R-CEL-983158;R-CEL-983150
R-CEL-881907	Gastrin-CREB signalling pathway via PKC and MAPK	4	14	0	1	0.0032634	0.0224391	0.112195	1	5	0.00134916	6239	Caenorhabditis elegans	G5EGM1;O44836;G5EBU3;A0A0K3ARD1	G5EGM1;O44836;G5EBU3;A0A0K3ARD1			R-CEL-2179413
R-CEL-453279	Mitotic G1 phase and G1/S transition	14	98	0	8	0.0228438	0.0263844	0.131922	1	42	0.011333	6239	Caenorhabditis elegans	Q966I8;O17586;O44156;O76577;Q27488;P90868;Q9N599;P91477;Q23237;O62102;O61792;Q9XUV0;Q95005;Q95008	Q966I8;O17586;O44156;O76577;Q27488;P90868;Q9N599;P91477;Q23237;O62102;O61792;Q9XUV0;Q95005;Q95008			R-CEL-187574
R-CEL-156590	Glutathione conjugation	5	22	0	0	0.00512821	0.0268034	0.134017	3	10	0.00269833	6239	Caenorhabditis elegans	O18000;H2L0B7;B5BM47;Q9N5V4;G5EF86	O18000;H2L0B7;B5BM47;Q9N5V4;G5EF86			R-CEL-1247910;R-CEL-8943279;R-CEL-5693724
R-CEL-73817	Purine ribonucleoside monophosphate biosynthesis	3	9	0	0	0.0020979	0.0314981	0.15749	5	17	0.00458716	6239	Caenorhabditis elegans	Q22134;Q09580;Q19311	Q22134;Q09580;Q19311			R-CEL-73792;R-CEL-73815;R-CEL-73812;R-CEL-111285;R-CEL-111289
R-CEL-1483191	Synthesis of PC	6	33	0	0	0.00769231	0.0407588	0.203794	1	11	0.00296816	6239	Caenorhabditis elegans	A0A1C3NSL8;Q9XW75;Q4LDP0;P38433;Q22008;H2L0K7	A0A1C3NSL8;Q9XW75;Q4LDP0;P38433;Q22008;H2L0K7			R-CEL-372519
R-CEL-192456	Digestion of dietary lipid	3	10	0	0	0.002331	0.040933	0.204665	4	4	0.00107933	6239	Caenorhabditis elegans	Q20826;O17766;E2S7J2	Q20826;O17766;E2S7J2			R-CEL-192417;R-CEL-192430;R-CEL-8979996;R-CEL-192425
R-CEL-983169	Class I MHC mediated antigen processing & presentation	21	188	0	0	0.0438228	0.0496781	0.229302	4	14	0.00377766	6239	Caenorhabditis elegans	Q966I8;O17586;Q17405;O44156;O76577;Q9U2H2;Q27488;P90868;Q09541;Q9N599;G5EGH4;P91477;A5A631;Q23237;H2L0M5;O62102;O61792;Q9XUV0;Q95005;Q4TT88;Q95008	Q966I8;O17586;Q17405;O44156;O76577;Q9U2H2;Q27488;P90868;Q09541;Q9N599;G5EGH4;P91477;A5A631;Q23237;H2L0M5;O62102;O61792;Q9XUV0;Q95005;Q4TT88;Q95008			R-CEL-1236970;R-CEL-983162;R-CEL-983158;R-CEL-983150
R-CEL-8949664	Processing of SMDT1	3	11	0	1	0.0025641	0.051626	0.229302	3	4	0.00107933	6239	Caenorhabditis elegans	G5EDB6;Q23295;Q9N3T5	G5EDB6;Q23295;Q9N3T5			R-CEL-8949661;R-CEL-8949649;R-CEL-8949659
R-CEL-5689901	Metalloprotease DUBs	1	4	1	1	0.000932401	0.0554808	0.229302	1	1	0.000269833	6239	Caenorhabditis elegans	O76577	O76577	O61792	O76577	R-CEL-5691431
R-CEL-373080	Class B/2 (Secretin family receptors)	2	5	0	0	0.0011655	0.0554808	0.229302	1	3	0.000809498	6239	Caenorhabditis elegans	G5ECX0;G5EDW2	G5ECX0;G5EDW2			R-CEL-444773
R-CEL-9648002	RAS processing	5	25	0	2	0.00582751	0.0555398	0.229302	2	18	0.00485699	6239	Caenorhabditis elegans	Q21221;O17690;Q5FC17;Q9BL52;A0A061ACY0	Q21221;O17690;Q5FC17;Q9BL52;A0A061ACY0			R-CEL-9647994;R-CEL-9647991
R-CEL-983170	Antigen Presentation: Folding, assembly and peptide loading of class I MHC	6	36	0	0	0.00839161	0.0573254	0.229302	1	3	0.000809498	6239	Caenorhabditis elegans	A5A631;Q17405;H2L0M5;Q9U2H2;G5EGH4;Q4TT88	A5A631;Q17405;H2L0M5;Q9U2H2;G5EGH4;Q4TT88			R-CEL-983158
R-CEL-1474244	Extracellular matrix organization	10	64	0	11	0.0149184	0.0608743	0.243497	47	92	0.0248246	6239	Caenorhabditis elegans	G5ECS8;Q7YTU0;G5EGM1;G5EDW5;O44836;O17798;G5EBU3;Q20176;A0A0K3ARD1;Q18761	G5ECS8;Q7YTU0;G5EGM1;G5EDW5;O44836;O17798;G5EBU3;Q20176;A0A0K3ARD1;Q18761			R-CEL-2537665;R-CEL-1604763;R-CEL-1592316;R-CEL-2533950;R-CEL-2328037;R-CEL-2002440;R-CEL-1592297;R-CEL-1566981;R-CEL-1604360;R-CEL-3788061;R-CEL-1564112;R-CEL-1602466;R-CEL-1604732;R-CEL-1592349;R-CEL-2396399;R-CEL-1592371;R-CEL-1604368;R-CEL-1604731;R-CEL-2514831;R-CEL-1604690;R-CEL-1602488;R-CEL-2485148;R-CEL-2514772;R-CEL-1592314;R-CEL-1602473;R-CEL-1454781;R-CEL-1592436;R-CEL-3814820;R-CEL-2…
R-CEL-8964038	LDL clearance	5	27	0	1	0.00629371	0.0628204	0.251281	1	9	0.00242849	6239	Caenorhabditis elegans	A0A1C3NSL8;Q9XW75;Q4LDP0;Q22008;H2L0K7	A0A1C3NSL8;Q9XW75;Q4LDP0;Q22008;H2L0K7			R-CEL-8937442
R-CEL-8949215	Mitochondrial calcium ion transport	3	12	0	1	0.0027972	0.0635258	0.254103	3	6	0.001619	6239	Caenorhabditis elegans	G5EDB6;Q23295;Q9N3T5	G5EDB6;Q23295;Q9N3T5			R-CEL-8949661;R-CEL-8949649;R-CEL-8949659
R-CEL-3928665	EPH-ephrin mediated repulsion of cells	6	31	0	6	0.00722611	0.0636272	0.254509	2	8	0.00215866	6239	Caenorhabditis elegans	P52166;G5EGM1;O44836;Q01608;G5EBU3;A0A0K3ARD1	P52166;G5EGM1;O44836;Q01608;G5EBU3;A0A0K3ARD1			R-CEL-3928657;R-CEL-3928656
R-CEL-9018681	Biosynthesis of protectins	1	1	0	0	0.0002331	0.0726902	0.290761	2	2	0.000539665	6239	Caenorhabditis elegans	G5EFT4	G5EFT4			R-CEL-9020257;R-CEL-9024890
R-CEL-2730905	Role of LAT2/NTAL/LAB on calcium mobilization	1	1	0	0	0.0002331	0.0726902	0.290761	1	1	0.000269833	6239	Caenorhabditis elegans	Q9UA62	Q9UA62			R-CEL-202164
R-CEL-381771	Synthesis, secretion, and inactivation of Glucagon-like Peptide-1 (GLP-1)	1	1	0	0	0.0002331	0.0726902	0.290761	1	1	0.000269833	6239	Caenorhabditis elegans	Q18253	Q18253			R-CEL-9709179
R-CEL-400508	Incretin synthesis, secretion, and inactivation	1	1	0	0	0.0002331	0.0726902	0.290761	1	1	0.000269833	6239	Caenorhabditis elegans	Q18253	Q18253			R-CEL-9709179
R-CEL-392518	Signal amplification	3	11	0	2	0.0025641	0.0765693	0.306277	4	5	0.00134916	6239	Caenorhabditis elegans	Q19572;Q9N2V6;G5EGU1	Q19572;Q9N2V6;G5EGU1			R-CEL-428750;R-CEL-428941;R-CEL-392195;R-CEL-428917
R-CEL-8964043	Plasma lipoprotein clearance	5	29	0	1	0.00675991	0.0789144	0.315658	1	10	0.00269833	6239	Caenorhabditis elegans	A0A1C3NSL8;Q9XW75;Q4LDP0;Q22008;H2L0K7	A0A1C3NSL8;Q9XW75;Q4LDP0;Q22008;H2L0K7			R-CEL-8937442
R-CEL-156580	Phase II - Conjugation of compounds	6	41	0	0	0.00955711	0.0927402	0.370961	4	39	0.0105235	6239	Caenorhabditis elegans	O18000;H2L0B7;B5BM47;Q9N366;Q9N5V4;G5EF86	O18000;H2L0B7;B5BM47;Q9N366;Q9N5V4;G5EF86			R-CEL-1247910;R-CEL-8943279;R-CEL-5693724;R-CEL-5695964
R-CEL-428930	Thromboxane signalling through TP receptor	2	7	0	0	0.0016317	0.0987637	0.395055	2	2	0.000539665	6239	Caenorhabditis elegans	Q19572;G5EGU1	Q19572;G5EGU1			R-CEL-428750;R-CEL-428917
R-CEL-195721	Signaling by WNT	17	125	0	38	0.0291375	0.101391	0.405563	12	66	0.017809	6239	Caenorhabditis elegans	Q966I8;O17586;O44156;O76577;Q27488;Q9N2V6;P90868;Q9N599;P51875;P91477;Q23237;O62102;O61792;Q9XUV0;G5EDV1;Q95005;Q95008	Q966I8;O17586;O44156;O76577;Q27488;Q9N2V6;P90868;Q9N599;P51875;P91477;Q23237;O62102;O61792;Q9XUV0;G5EDV1;Q95005;Q95008			R-CEL-5138433;R-CEL-5138441;R-CEL-3965447;R-CEL-5099899;R-CEL-5138459;R-CEL-3965444;R-CEL-5099886;R-CEL-4608855;R-CEL-1504193;R-CEL-5138432;R-CEL-4641260;R-CEL-2130282
R-CEL-174824	Plasma lipoprotein assembly, remodeling, and clearance	5	32	0	1	0.00745921	0.106774	0.415912	1	12	0.00323799	6239	Caenorhabditis elegans	A0A1C3NSL8;Q9XW75;Q4LDP0;Q22008;H2L0K7	A0A1C3NSL8;Q9XW75;Q4LDP0;Q22008;H2L0K7			R-CEL-8937442
R-CEL-110320	Translesion Synthesis by POLH	3	15	0	1	0.0034965	0.121803	0.415912	6	6	0.001619	6239	Caenorhabditis elegans	P34429;P53016;Q22557	P34429;P53016;Q22557			R-CEL-5654986;R-CEL-5654985;R-CEL-110317;R-CEL-5654989;R-CEL-110319;R-CEL-110316
R-CEL-2514859	Inactivation, recovery and regulation of the phototransduction cascade	3	16	0	0	0.0037296	0.121803	0.415912	2	6	0.001619	6239	Caenorhabditis elegans	Q965Y1;H1UBK1;Q9N2V6	Q965Y1;H1UBK1;Q9N2V6			R-CEL-2534087;R-CEL-2534096
R-CEL-166658	Complement cascade	2	8	0	0	0.0018648	0.122996	0.415912	11	11	0.00296816	6239	Caenorhabditis elegans	Q7YTU0;Q22825	Q7YTU0;Q22825			R-CEL-173739;R-CEL-173705;R-CEL-981539;R-CEL-2530445;R-CEL-173720;R-CEL-8852809;R-CEL-2855047;R-CEL-9691621;R-CEL-173709;R-CEL-981713;R-CEL-173725
R-CEL-977606	Regulation of Complement cascade	2	8	0	0	0.0018648	0.122996	0.415912	3	3	0.000809498	6239	Caenorhabditis elegans	Q7YTU0;Q22825	Q7YTU0;Q22825			R-CEL-2530445;R-CEL-8852809;R-CEL-2855047
R-CEL-174411	Polymerase switching on the C-strand of the telomere	2	7	2	5	0.0016317	0.122996	0.415912	1	2	0.000539665	6239	Caenorhabditis elegans	P34429;P53016	P34429;P53016	P34429;P53016	O44175;Q18547	R-CEL-9668902
R-CEL-174417	Telomere C-strand (Lagging Strand) Synthesis	2	7	2	5	0.0016317	0.122996	0.415912	1	2	0.000539665	6239	Caenorhabditis elegans	P34429;P53016	P34429;P53016	P34429;P53016	O44175;Q18547	R-CEL-9668902
R-CEL-2514856	The phototransduction cascade	3	17	0	0	0.0039627	0.138637	0.415912	3	9	0.00242849	6239	Caenorhabditis elegans	Q965Y1;H1UBK1;Q9N2V6	Q965Y1;H1UBK1;Q9N2V6			R-CEL-2534087;R-CEL-2485182;R-CEL-2534096
R-CEL-166663	Initial triggering of complement	1	2	0	0	0.0004662	0.140111	0.420332	3	3	0.000809498	6239	Caenorhabditis elegans	Q7YTU0	Q7YTU0			R-CEL-173739;R-CEL-981539;R-CEL-981713
R-CEL-173736	Alternative complement activation	1	2	0	0	0.0004662	0.140111	0.420332	2	2	0.000539665	6239	Caenorhabditis elegans	Q7YTU0	Q7YTU0			R-CEL-173739;R-CEL-981539
R-CEL-174577	Activation of C3 and C5	1	2	0	0	0.0004662	0.140111	0.420332	1	1	0.000269833	6239	Caenorhabditis elegans	Q7YTU0	Q7YTU0			R-CEL-9691621
R-CEL-9018677	Biosynthesis of DHA-derived SPMs	1	2	0	0	0.0004662	0.140111	0.420332	6	8	0.00215866	6239	Caenorhabditis elegans	G5EFT4	G5EFT4			R-CEL-9020258;R-CEL-9020270;R-CEL-9020253;R-CEL-9020257;R-CEL-9020252;R-CEL-9024890
R-CEL-9018678	Biosynthesis of specialized proresolving mediators (SPMs)	1	2	0	0	0.0004662	0.140111	0.420332	8	12	0.00323799	6239	Caenorhabditis elegans	G5EFT4	G5EFT4			R-CEL-9020258;R-CEL-9020270;R-CEL-9020253;R-CEL-9018862;R-CEL-9020257;R-CEL-9020252;R-CEL-9024890;R-CEL-9018877
R-CEL-202424	Downstream TCR signaling	1	2	0	0	0.0004662	0.140111	0.420332	2	3	0.000809498	6239	Caenorhabditis elegans	Q9UA62	Q9UA62			R-CEL-202164;R-CEL-202222
R-CEL-9018676	Biosynthesis of D-series resolvins	1	2	0	0	0.0004662	0.140111	0.420332	2	3	0.000809498	6239	Caenorhabditis elegans	G5EFT4	G5EFT4			R-CEL-9020258;R-CEL-9020253
R-CEL-9020265	Biosynthesis of aspirin-triggered D-series resolvins	1	2	0	0	0.0004662	0.140111	0.420332	2	3	0.000809498	6239	Caenorhabditis elegans	G5EFT4	G5EFT4			R-CEL-9020270;R-CEL-9020252
R-CEL-9018679	Biosynthesis of EPA-derived SPMs	1	2	0	0	0.0004662	0.140111	0.420332	2	4	0.00107933	6239	Caenorhabditis elegans	G5EFT4	G5EFT4			R-CEL-9018862;R-CEL-9018877
R-CEL-426048	Arachidonate production from DAG	1	2	0	0	0.0004662	0.140111	0.420332	1	2	0.000539665	6239	Caenorhabditis elegans	Q965S2	Q965S2			R-CEL-5694462
R-CEL-9018896	Biosynthesis of E-series 18(S)-resolvins	1	2	0	0	0.0004662	0.140111	0.420332	1	2	0.000539665	6239	Caenorhabditis elegans	G5EFT4	G5EFT4			R-CEL-9018862
R-CEL-9023661	Biosynthesis of E-series 18(R)-resolvins	1	2	0	0	0.0004662	0.140111	0.420332	1	2	0.000539665	6239	Caenorhabditis elegans	G5EFT4	G5EFT4			R-CEL-9018877
R-CEL-8874211	CREB3 factors activate genes	1	2	0	0	0.0004662	0.140111	0.420332	1	3	0.000809498	6239	Caenorhabditis elegans	Q9U227	Q9U227			R-CEL-8874201
R-CEL-211859	Biological oxidations	14	131	0	6	0.0305361	0.14625	0.43875	9	69	0.0186185	6239	Caenorhabditis elegans	A0A1C3NSL8;Q9XW75;O18000;Q4LDP0;H2L0B7;B5BM47;Q9N366;Q9N5V4;A4UVK7;Q23068;Q9TZ58;Q22008;H2L0K7;G5EF86	A0A1C3NSL8;Q9XW75;O18000;Q4LDP0;H2L0B7;B5BM47;Q9N366;Q9N5V4;A4UVK7;Q23068;Q9TZ58;Q22008;H2L0K7;G5EF86			R-CEL-1247910;R-CEL-8937442;R-CEL-8943279;R-CEL-5694077;R-CEL-5693724;R-CEL-6784959;R-CEL-5433072;R-CEL-5695964;R-CEL-5693691
R-CEL-6809371	Formation of the cornified envelope	2	9	0	0	0.0020979	0.148474	0.445423	1	3	0.000809498	6239	Caenorhabditis elegans	O17766;E2S7J2	O17766;E2S7J2			R-CEL-6789310
R-CEL-6805567	Keratinization	2	9	0	0	0.0020979	0.148474	0.445423	1	3	0.000809498	6239	Caenorhabditis elegans	O17766;E2S7J2	O17766;E2S7J2			R-CEL-6789310
R-CEL-5576891	Cardiac conduction	11	101	0	1	0.0235431	0.152791	0.458373	2	14	0.00377766	6239	Caenorhabditis elegans	A0A1C3NSL8;Q9XW75;Q4LDP0;Q22763;A0A5S9MNU9;Q22008;G5ED52;H2L0K7;O16796;O45569;O44857	A0A1C3NSL8;Q9XW75;Q4LDP0;Q22763;A0A5S9MNU9;Q22008;G5ED52;H2L0K7;O16796;O45569;O44857			R-CEL-9727607;R-CEL-9727567
R-CEL-8935690	Digestion	3	18	0	0	0.0041958	0.156205	0.468614	4	16	0.00431732	6239	Caenorhabditis elegans	Q20826;O17766;E2S7J2	Q20826;O17766;E2S7J2			R-CEL-192417;R-CEL-192430;R-CEL-8979996;R-CEL-192425
R-CEL-5683826	Surfactant metabolism	5	38	0	0	0.00885781	0.162209	0.486628	1	7	0.00188883	6239	Caenorhabditis elegans	Q18020;O01530;Q21966;P55956;Q86NE0	Q18020;O01530;Q21966;P55956;Q86NE0			R-CEL-5684864
R-CEL-5689896	Ovarian tumor domain proteases	2	7	0	3	0.0016317	0.17489	0.51446	3	3	0.000809498	6239	Caenorhabditis elegans	Q9N4T5;Q9XVR6	Q9N4T5;Q9XVR6			R-CEL-8865182;R-CEL-6783238;R-CEL-5690843
R-CEL-110312	Translesion synthesis by REV1	2	11	0	0	0.0025641	0.201973	0.51446	2	2	0.000539665	6239	Caenorhabditis elegans	P34429;P53016	P34429;P53016			R-CEL-110308;R-CEL-110307
R-CEL-180786	Extension of Telomeres	2	9	2	6	0.0020979	0.201973	0.51446	1	3	0.000809498	6239	Caenorhabditis elegans	P34429;P53016	P34429;P53016	P34429;P53016	O44175;Q18547	R-CEL-9668902
R-CEL-73886	Chromosome Maintenance	2	9	2	6	0.0020979	0.201973	0.51446	1	3	0.000809498	6239	Caenorhabditis elegans	P34429;P53016	P34429;P53016	P34429;P53016	O44175;Q18547	R-CEL-9668902
R-CEL-157579	Telomere Maintenance	2	9	2	6	0.0020979	0.201973	0.51446	1	3	0.000809498	6239	Caenorhabditis elegans	P34429;P53016	P34429;P53016	P34429;P53016	O44175;Q18547	R-CEL-9668902
R-CEL-166665	Terminal pathway of complement	1	3	0	0	0.000699301	0.202643	0.51446	4	4	0.00107933	6239	Caenorhabditis elegans	Q7YTU0	Q7YTU0			R-CEL-173705;R-CEL-173720;R-CEL-173709;R-CEL-173725
R-CEL-5357769	Caspase activation via extrinsic apoptotic signalling pathway	1	3	0	0	0.000699301	0.202643	0.51446	1	1	0.000269833	6239	Caenorhabditis elegans	P42573	P42573			R-CEL-373705
R-CEL-418889	Caspase activation via Dependence Receptors in the absence of ligand	1	3	0	0	0.000699301	0.202643	0.51446	1	1	0.000269833	6239	Caenorhabditis elegans	P42573	P42573			R-CEL-373705
R-CEL-500753	Pyrimidine biosynthesis	1	3	0	0	0.000699301	0.202643	0.51446	3	7	0.00188883	6239	Caenorhabditis elegans	Q18990	Q18990			R-CEL-73573;R-CEL-73577;R-CEL-73571
R-CEL-202403	TCR signaling	1	3	0	0	0.000699301	0.202643	0.51446	2	5	0.00134916	6239	Caenorhabditis elegans	Q9UA62	Q9UA62			R-CEL-202164;R-CEL-202222
R-CEL-381033	ATF6 (ATF6-alpha) activates chaperones	1	2	0	1	0.0004662	0.202643	0.51446	1	3	0.000809498	6239	Caenorhabditis elegans	Q9U227	Q9U227			R-CEL-420818
R-CEL-70921	Histidine catabolism	1	3	0	0	0.000699301	0.202643	0.51446	1	3	0.000809498	6239	Caenorhabditis elegans	Q22419	Q22419			R-CEL-70906
R-CEL-75893	TNF signaling	2	7	1	7	0.0016317	0.25723	0.51446	3	3	0.000809498	6239	Caenorhabditis elegans	Q7JMS4;P42573	Q7JMS4;P42573	P42573	P42573	R-CEL-9796617;R-CEL-9796626;R-CEL-9815507
R-CEL-5357905	Regulation of TNFR1 signaling	2	7	1	7	0.0016317	0.25723	0.51446	3	3	0.000809498	6239	Caenorhabditis elegans	Q7JMS4;P42573	Q7JMS4;P42573	P42573	P42573	R-CEL-9796617;R-CEL-9796626;R-CEL-9815507
R-CEL-5655862	Translesion synthesis by POLK	2	13	0	0	0.0030303	0.25723	0.51446	1	1	0.000269833	6239	Caenorhabditis elegans	P34429;P53016	P34429;P53016			R-CEL-5655892
R-CEL-1566948	Elastic fibre formation	2	13	0	0	0.0030303	0.25723	0.51446	5	6	0.001619	6239	Caenorhabditis elegans	O17798;Q18761	O17798;Q18761			R-CEL-2537665;R-CEL-2396399;R-CEL-2129357;R-CEL-2328037;R-CEL-2129362
R-CEL-69109	Leading Strand Synthesis	2	13	0	0	0.0030303	0.25723	0.51446	3	4	0.00107933	6239	Caenorhabditis elegans	P34429;P53016	P34429;P53016			R-CEL-69068;R-CEL-69053;R-CEL-69063
R-CEL-69091	Polymerase switching	2	13	0	0	0.0030303	0.25723	0.51446	3	4	0.00107933	6239	Caenorhabditis elegans	P34429;P53016	P34429;P53016			R-CEL-69068;R-CEL-69053;R-CEL-69063
R-CEL-1251985	Nuclear signaling by ERBB4	2	13	0	0	0.0030303	0.25723	0.51446	1	8	0.00215866	6239	Caenorhabditis elegans	P52166;Q01608	P52166;Q01608			R-CEL-1251997
R-CEL-9634635	Estrogen-stimulated signaling through PRKCZ	1	4	0	0	0.000932401	0.26064	0.52128	4	4	0.00107933	6239	Caenorhabditis elegans	Q9UA62	Q9UA62			R-CEL-9632910;R-CEL-9632906;R-CEL-9632858;R-CEL-9632918
R-CEL-6804756	Regulation of TP53 Activity through Phosphorylation	1	4	0	0	0.000932401	0.26064	0.52128	1	1	0.000269833	6239	Caenorhabditis elegans	Q9N5R9	Q9N5R9			R-CEL-6805061
R-CEL-165158	Activation of AKT2	1	4	0	0	0.000932401	0.26064	0.52128	2	3	0.000809498	6239	Caenorhabditis elegans	Q9UA62	Q9UA62			R-CEL-109702;R-CEL-109701
R-CEL-140342	Apoptosis induced DNA fragmentation	1	2	0	2	0.0004662	0.26064	0.52128	1	2	0.000539665	6239	Caenorhabditis elegans	P42573	P42573			R-CEL-211219
R-CEL-5656169	Termination of translesion DNA synthesis	2	14	0	0	0.0032634	0.285021	0.53019	1	1	0.000269833	6239	Caenorhabditis elegans	P34429;P53016	P34429;P53016			R-CEL-5653838
R-CEL-176187	Activation of ATR in response to replication stress	2	14	0	0	0.0032634	0.285021	0.53019	1	3	0.000809498	6239	Caenorhabditis elegans	P34429;P53016	P34429;P53016			R-CEL-176264
R-CEL-5173105	O-linked glycosylation	4	37	0	0	0.00862471	0.306089	0.53019	2	10	0.00269833	6239	Caenorhabditis elegans	G5ECS8;Q19204;O76840;Q19305	G5ECS8;Q19204;O76840;Q19305			R-CEL-5173192;R-CEL-5173005
R-CEL-399956	CRMPs in Sema3A signaling	2	15	0	0	0.0034965	0.312708	0.53019	3	3	0.000809498	6239	Caenorhabditis elegans	Q01630;G5ECH7	Q01630;G5ECH7			R-CEL-399951;R-CEL-399947;R-CEL-399944
R-CEL-110313	Translesion synthesis by Y family DNA polymerases bypasses lesions on DNA template	3	25	0	1	0.00582751	0.312992	0.53019	10	10	0.00269833	6239	Caenorhabditis elegans	P34429;P53016;Q22557	P34429;P53016;Q22557			R-CEL-5654986;R-CEL-5655892;R-CEL-110308;R-CEL-5654985;R-CEL-110317;R-CEL-110307;R-CEL-5654989;R-CEL-110319;R-CEL-110316;R-CEL-5653838
R-CEL-4086398	Ca2+ pathway	3	26	0	0	0.00606061	0.312992	0.53019	2	9	0.00242849	6239	Caenorhabditis elegans	G5EDV1;Q9N2V6;P51875	G5EDV1;Q9N2V6;P51875			R-CEL-3965447;R-CEL-3965444
R-CEL-264870	Caspase-mediated cleavage of cytoskeletal proteins	1	5	0	0	0.0011655	0.31443	0.53019	4	4	0.00107933	6239	Caenorhabditis elegans	P42573	P42573			R-CEL-202966;R-CEL-202967;R-CEL-201608;R-CEL-201622
R-CEL-114294	Activation, translocation and oligomerization of BAX	0	1	1	4	0.0002331	0.31443	0.53019	2	2	0.000539665	6239	Caenorhabditis elegans			P42573	P41958	R-CEL-114264;R-CEL-114275
R-CEL-109704	PI3K Cascade	1	5	0	0	0.0011655	0.31443	0.53019	2	4	0.00107933	6239	Caenorhabditis elegans	Q9UA62	Q9UA62			R-CEL-109702;R-CEL-109701
R-CEL-2428928	IRS-related events triggered by IGF1R	1	5	0	0	0.0011655	0.31443	0.53019	2	4	0.00107933	6239	Caenorhabditis elegans	Q9UA62	Q9UA62			R-CEL-109702;R-CEL-109701
R-CEL-2428924	IGF1R signaling cascade	1	5	0	0	0.0011655	0.31443	0.53019	2	4	0.00107933	6239	Caenorhabditis elegans	Q9UA62	Q9UA62			R-CEL-109702;R-CEL-109701
R-CEL-2404192	Signaling by Type 1 Insulin-like Growth Factor 1 Receptor (IGF1R)	1	5	0	0	0.0011655	0.31443	0.53019	2	4	0.00107933	6239	Caenorhabditis elegans	Q9UA62	Q9UA62			R-CEL-109702;R-CEL-109701
R-CEL-112399	IRS-mediated signalling	1	5	0	0	0.0011655	0.31443	0.53019	2	4	0.00107933	6239	Caenorhabditis elegans	Q9UA62	Q9UA62			R-CEL-109702;R-CEL-109701
R-CEL-9717207	Sensory perception of sweet, bitter, and umami (glutamate) taste	1	5	0	0	0.0011655	0.31443	0.53019	1	3	0.000809498	6239	Caenorhabditis elegans	Q9N2V6	Q9N2V6			R-CEL-9728748
R-CEL-5218921	VEGFR2 mediated cell proliferation	1	5	0	0	0.0011655	0.31443	0.53019	1	4	0.00107933	6239	Caenorhabditis elegans	Q9UA62	Q9UA62			R-CEL-5218821
R-CEL-1655829	Regulation of cholesterol biosynthesis by SREBP (SREBF)	1	4	0	1	0.000932401	0.31443	0.53019	1	5	0.00134916	6239	Caenorhabditis elegans	Q9U227	Q9U227			R-CEL-1655851
R-CEL-392170	ADP signalling through P2Y purinoceptor 12	1	6	0	0	0.0013986	0.364317	0.53019	1	1	0.000269833	6239	Caenorhabditis elegans	Q9N2V6	Q9N2V6			R-CEL-392195
R-CEL-418592	ADP signalling through P2Y purinoceptor 1	1	4	0	2	0.000932401	0.364317	0.53019	1	2	0.000539665	6239	Caenorhabditis elegans	G5EGU1	G5EGU1			R-CEL-428941
R-CEL-72764	Eukaryotic Translation Termination	1	5	0	1	0.0011655	0.364317	0.53019	1	2	0.000539665	6239	Caenorhabditis elegans	Q9TYX1	Q9TYX1			R-CEL-5691512
R-CEL-8963693	Aspartate and asparagine metabolism	1	6	0	0	0.0013986	0.364317	0.53019	1	6	0.001619	6239	Caenorhabditis elegans	P91406	P91406			R-CEL-5693783
R-CEL-5651801	PCNA-Dependent Long Patch Base Excision Repair	2	17	0	0	0.0039627	0.367263	0.53019	3	3	0.000809498	6239	Caenorhabditis elegans	P34429;P53016	P34429;P53016			R-CEL-110371;R-CEL-5651805;R-CEL-110368
R-CEL-110373	Resolution of AP sites via the multiple-nucleotide patch replacement pathway	2	17	0	0	0.0039627	0.367263	0.53019	3	4	0.00107933	6239	Caenorhabditis elegans	P34429;P53016	P34429;P53016			R-CEL-110371;R-CEL-5651805;R-CEL-110368
R-CEL-69186	Lagging Strand Synthesis	2	17	0	0	0.0039627	0.367263	0.53019	3	9	0.00242849	6239	Caenorhabditis elegans	P34429;P53016	P34429;P53016			R-CEL-69068;R-CEL-69053;R-CEL-69063
R-CEL-6798695	Neutrophil degranulation	42	526	0	0	0.122611	0.372648	0.53019	10	10	0.00269833	6239	Caenorhabditis elegans	G5EGM1;O76577;O01530;G5ECM9;Q27488;Q86NE0;Q22763;Q21697;H2L0M5;O62102;G5EFD9;O61792;G5EDW5;Q01608;G5EBU3;G5EDW2;Q95008;Q9N5B3;O45686;P52166;G5EBT9;Q9TYX1;Q17405;O44836;G5EGP8;Q9U2H2;O45569;P55956;P34676;O44857;G5EGH4;A5A631;Q18020;A0A5S9MNU9;Q7YTU0;G5ECX0;Q21966;G5ED52;O16796;G5EFT4;A0A0K3ARD1;Q4TT88	G5EGM1;O76577;O01530;G5ECM9;Q27488;Q86NE0;Q22763;Q21697;H2L0M5;O62102;G5EFD9;O61792;G5EDW5;Q01608;G5EBU3;G5EDW2;Q95008;Q9N5B3;O45686;P52166;G5EBT9;Q9TYX1;Q17405;O44836;G5EGP8;Q9U2H2;O45569;P55956;P34676;O44857;G5EGH4;A5A631;Q18020;A0A5S9MNU9;Q7YTU0;G5ECX0;Q21966;G5ED52;O16796;G5EFT4;A0A0K3ARD1;Q4TT88			R-CEL-6798743;R-CEL-6798749;R-CEL-6798739;R-CEL-6800426;R-CEL-6800434;R-CEL-6798745;R-CEL-6798747;R-CEL-6798751;R-CEL-6798748;R-CEL-6799350
R-CEL-5696397	Gap-filling DNA repair synthesis and ligation in GG-NER	2	18	0	0	0.0041958	0.393924	0.53019	1	1	0.000269833	6239	Caenorhabditis elegans	P34429;P53016	P34429;P53016			R-CEL-5691001
R-CEL-73933	Resolution of Abasic Sites (AP sites)	2	18	0	0	0.0041958	0.393924	0.53019	3	6	0.001619	6239	Caenorhabditis elegans	P34429;P53016	P34429;P53016			R-CEL-110371;R-CEL-5651805;R-CEL-110368
R-CEL-73884	Base Excision Repair	2	18	0	0	0.0041958	0.393924	0.53019	3	10	0.00269833	6239	Caenorhabditis elegans	P34429;P53016	P34429;P53016			R-CEL-110371;R-CEL-5651805;R-CEL-110368
R-CEL-73893	DNA Damage Bypass	3	29	0	1	0.00675991	0.394566	0.53019	12	12	0.00323799	6239	Caenorhabditis elegans	P34429;P53016;Q22557	P34429;P53016;Q22557			R-CEL-110308;R-CEL-110317;R-CEL-5652009;R-CEL-5652005;R-CEL-110319;R-CEL-5653838;R-CEL-5654986;R-CEL-5655892;R-CEL-5654985;R-CEL-110307;R-CEL-5654989;R-CEL-110316
R-CEL-211945	Phase I - Functionalization of compounds	8	89	0	6	0.0207459	0.403946	0.53019	4	28	0.00755532	6239	Caenorhabditis elegans	A0A1C3NSL8;Q9XW75;Q23068;Q9TZ58;Q4LDP0;Q22008;H2L0K7;A4UVK7	A0A1C3NSL8;Q9XW75;Q23068;Q9TZ58;Q4LDP0;Q22008;H2L0K7;A4UVK7			R-CEL-8937442;R-CEL-5694077;R-CEL-6784959;R-CEL-5693691
R-CEL-446210	Synthesis of UDP-N-acetyl-glucosamine	1	7	0	0	0.0016317	0.410584	0.53019	1	6	0.001619	6239	Caenorhabditis elegans	P34480	P34480			R-CEL-6803789
R-CEL-156584	Cytosolic sulfonation of small molecules	1	7	0	0	0.0016317	0.410584	0.53019	1	18	0.00485699	6239	Caenorhabditis elegans	Q9N366	Q9N366			R-CEL-5695964
R-CEL-5633007	Regulation of TP53 Activity	2	16	0	3	0.0037296	0.420065	0.53019	2	9	0.00242849	6239	Caenorhabditis elegans	Q9UA62;Q9N5R9	Q9UA62;Q9N5R9			R-CEL-6805061;R-CEL-6795473
R-CEL-69278	Cell Cycle, Mitotic	19	220	0	26	0.0512821	0.433817	0.53019	14	130	0.0350783	6239	Caenorhabditis elegans	P34429;P53016;Q966I8;O01427;O17586;O44156;O76577;G5EEH9;Q27488;P90868;Q9N599;P91477;Q23237;O62102;O61792;Q9XUV0;Q9BIB3;Q95005;Q95008	P34429;P53016;Q966I8;O01427;O17586;O44156;O76577;G5EEH9;Q27488;P90868;Q9N599;P91477;Q23237;O62102;O61792;Q9XUV0;Q9BIB3;Q95005;Q95008			R-CEL-75825;R-CEL-69068;R-CEL-8853496;R-CEL-68948;R-CEL-8854041;R-CEL-2990882;R-CEL-8856951;R-CEL-69016;R-CEL-8854044;R-CEL-69053;R-CEL-9618378;R-CEL-69063;R-CEL-187574;R-CEL-9615901
R-CEL-73887	Death Receptor Signaling	3	25	1	8	0.00582751	0.434509	0.53019	4	6	0.001619	6239	Caenorhabditis elegans	Q19572;Q7JMS4;P42573	Q19572;Q7JMS4;P42573	P42573	P42573	R-CEL-9796617;R-CEL-205039;R-CEL-9796626;R-CEL-9815507
R-CEL-1650814	Collagen biosynthesis and modifying enzymes	2	20	0	0	0.004662	0.44562	0.53019	2	21	0.00566649	6239	Caenorhabditis elegans	G5ECS8;Q20176	G5ECS8;Q20176			R-CEL-2002440;R-CEL-2002428
R-CEL-5693579	Homologous DNA Pairing and Strand Exchange	0	2	1	7	0.0004662	0.453493	0.53019	1	1	0.000269833	6239	Caenorhabditis elegans			Q95005	Q95Q25	R-CEL-5685230
R-CEL-5693616	Presynaptic phase of homologous DNA pairing and strand exchange	0	2	1	7	0.0004662	0.453493	0.53019	1	1	0.000269833	6239	Caenorhabditis elegans			Q95005	Q95Q25	R-CEL-5685230
R-CEL-5685942	HDR through Homologous Recombination (HRR)	0	2	1	7	0.0004662	0.453493	0.53019	1	1	0.000269833	6239	Caenorhabditis elegans			Q95005	Q95Q25	R-CEL-5685230
R-CEL-389357	CD28 dependent PI3K/Akt signaling	1	8	0	0	0.0018648	0.453493	0.53019	2	4	0.00107933	6239	Caenorhabditis elegans	Q9UA62	Q9UA62			R-CEL-2317314;R-CEL-2316429
R-CEL-8876725	Protein methylation	1	7	0	1	0.0016317	0.453493	0.53019	1	4	0.00107933	6239	Caenorhabditis elegans	Q9GYH9	Q9GYH9			R-CEL-8932413
R-CEL-114604	GPVI-mediated activation cascade	1	8	0	0	0.0018648	0.453493	0.53019	1	7	0.00188883	6239	Caenorhabditis elegans	Q9UA62	Q9UA62			R-CEL-2316429
R-CEL-71291	Metabolism of amino acids and derivatives	16	197	0	6	0.0459207	0.457317	0.53019	3	163	0.0439827	6239	Caenorhabditis elegans	Q966I8;O17586;O44156;O76577;Q27488;P90868;Q9N599;P91406;P91477;Q23237;O62102;O61792;Q9XUV0;Q22419;Q95005;Q95008	Q966I8;O17586;O44156;O76577;Q27488;P90868;Q9N599;P91406;P91477;Q23237;O62102;O61792;Q9XUV0;Q22419;Q95005;Q95008			R-CEL-353125;R-CEL-70906;R-CEL-5693783
R-CEL-2682334	EPH-Ephrin signaling	6	57	0	15	0.0132867	0.460173	0.53019	2	37	0.00998381	6239	Caenorhabditis elegans	P52166;G5EGM1;O44836;Q01608;G5EBU3;A0A0K3ARD1	P52166;G5EGM1;O44836;Q01608;G5EBU3;A0A0K3ARD1			R-CEL-3928657;R-CEL-3928656
R-CEL-397014	Muscle contraction	11	137	0	1	0.0319347	0.469324	0.53019	2	23	0.00620615	6239	Caenorhabditis elegans	A0A1C3NSL8;Q9XW75;Q4LDP0;Q22763;A0A5S9MNU9;Q22008;G5ED52;H2L0K7;O16796;O45569;O44857	A0A1C3NSL8;Q9XW75;Q4LDP0;Q22763;A0A5S9MNU9;Q22008;G5ED52;H2L0K7;O16796;O45569;O44857			R-CEL-9727607;R-CEL-9727567
R-CEL-110314	Recognition of DNA damage by PCNA-containing replication complex	2	21	0	0	0.0048951	0.470536	0.53019	2	2	0.000539665	6239	Caenorhabditis elegans	P34429;P53016	P34429;P53016			R-CEL-5652009;R-CEL-5652005
R-CEL-456926	Thrombin signalling through proteinase activated receptors (PARs)	2	11	0	10	0.0025641	0.470536	0.53019	5	13	0.00350783	6239	Caenorhabditis elegans	Q19572;G5EGU1	Q19572;G5EGU1			R-CEL-114558;R-CEL-397891;R-CEL-396996;R-CEL-397835;R-CEL-114552
R-CEL-69190	DNA strand elongation	2	21	0	0	0.0048951	0.470536	0.53019	3	10	0.00269833	6239	Caenorhabditis elegans	P34429;P53016	P34429;P53016			R-CEL-69068;R-CEL-69053;R-CEL-69063
R-CEL-6806003	Regulation of TP53 Expression and Degradation	1	6	0	3	0.0013986	0.493287	0.53019	1	2	0.000539665	6239	Caenorhabditis elegans	Q9UA62	Q9UA62			R-CEL-6795473
R-CEL-6804757	Regulation of TP53 Degradation	1	6	0	3	0.0013986	0.493287	0.53019	1	2	0.000539665	6239	Caenorhabditis elegans	Q9UA62	Q9UA62			R-CEL-6795473
R-CEL-400042	Adrenaline,noradrenaline inhibits insulin secretion	1	9	0	0	0.0020979	0.493287	0.53019	2	4	0.00107933	6239	Caenorhabditis elegans	Q9N2V6	Q9N2V6			R-CEL-400037;R-CEL-400092
R-CEL-381119	Unfolded Protein Response (UPR)	1	8	0	1	0.0018648	0.493287	0.53019	2	10	0.00269833	6239	Caenorhabditis elegans	Q9U227	Q9U227			R-CEL-420818;R-CEL-8874201
R-CEL-3065679	SUMO is proteolytically processed	2	4	0	19	0.000932401	0.494771	0.53019	1	1	0.000269833	6239	Caenorhabditis elegans	Q09353;Q23238	Q09353;Q23238			R-CEL-2990840
R-CEL-69481	G2/M Checkpoints	2	23	0	0	0.00536131	0.518291	0.53019	1	9	0.00242849	6239	Caenorhabditis elegans	P34429;P53016	P34429;P53016			R-CEL-176264
R-CEL-351906	Apoptotic cleavage of cell adhesion proteins	1	6	0	4	0.0013986	0.53019	0.53019	6	6	0.001619	6239	Caenorhabditis elegans	P42573	P42573			R-CEL-201636;R-CEL-351913;R-CEL-201595;R-CEL-351871;R-CEL-351876;R-CEL-202969
R-CEL-5693567	HDR through Homologous Recombination (HRR) or Single Strand Annealing (SSA)	0	4	1	7	0.000932401	0.53019	0.53019	1	2	0.000539665	6239	Caenorhabditis elegans			Q95005	Q95Q25	R-CEL-5685230
R-CEL-2485179	Activation of the phototransduction cascade	1	10	0	0	0.002331	0.53019	0.53019	1	3	0.000809498	6239	Caenorhabditis elegans	Q9N2V6	Q9N2V6			R-CEL-2485182
R-CEL-216083	Integrin cell surface interactions	1	10	0	0	0.002331	0.53019	0.53019	1	7	0.00188883	6239	Caenorhabditis elegans	Q18761	Q18761			R-CEL-265423
R-CEL-372790	Signaling by GPCR	12	164	1	12	0.0382284	0.561865	0.561865	50	138	0.0372369	6239	Caenorhabditis elegans	Q19572;Q965S2;Q9UA62;G5EGM1;Q7KPV0;G5ECX0;O44836;G5EBU3;G5EDW2;Q9N2V6;A0A0K3ARD1;G5EGU1	Q19572;Q965S2;Q9UA62;G5EGM1;Q7KPV0;G5ECX0;O44836;G5EBU3;G5EDW2;Q9N2V6;A0A0K3ARD1;G5EGU1	P51875	Q19955	R-CEL-379048;R-CEL-398185;R-CEL-8981892;R-CEL-398184;R-CEL-167433;R-CEL-419166;R-CEL-167419;R-CEL-167429;R-CEL-2179413;R-CEL-111879;R-CEL-444773;R-CEL-749453;R-CEL-749454;R-CEL-750993;R-CEL-751001;R-CEL-749456;R-CEL-114544;R-CEL-750988;R-CEL-114548;R-CEL-751024;R-CEL-167415;R-CEL-751019;R-CEL-751039;R-CEL-751027;R-CEL-751029;R-CEL-9603279;R-CEL-749446;R-CEL-416358;R-CEL-418574;R-CEL-380073;R-CEL-…
R-CEL-1640170	Cell Cycle	19	235	2	33	0.0547786	0.562643	0.562643	18	146	0.0393956	6239	Caenorhabditis elegans	P34429;P53016;Q966I8;O01427;O17586;O44156;O76577;G5EEH9;Q27488;P90868;Q9N599;P91477;Q23237;O62102;O61792;Q9XUV0;Q9BIB3;Q95005;Q95008	P34429;P53016;Q966I8;O01427;O17586;O44156;O76577;G5EEH9;Q27488;P90868;Q9N599;P91477;Q23237;O62102;O61792;Q9XUV0;Q9BIB3;Q95005;Q95008	P34429;P53016	O44175;Q18547	R-CEL-264458;R-CEL-75825;R-CEL-69068;R-CEL-8853496;R-CEL-68948;R-CEL-8854041;R-CEL-2990882;R-CEL-69600;R-CEL-8856951;R-CEL-69016;R-CEL-9668902;R-CEL-8854044;R-CEL-69053;R-CEL-9618378;R-CEL-69063;R-CEL-176264;R-CEL-187574;R-CEL-9615901
R-CEL-109606	Intrinsic Pathway for Apoptosis	0	4	1	7	0.000932401	0.564414	0.564414	2	4	0.00107933	6239	Caenorhabditis elegans			P42573	P41958	R-CEL-114264;R-CEL-114275
R-CEL-74751	Insulin receptor signalling cascade	1	7	0	6	0.0016317	0.564414	0.564414	2	5	0.00134916	6239	Caenorhabditis elegans	Q9UA62	Q9UA62			R-CEL-109702;R-CEL-109701
R-CEL-9748784	Drug ADME	11	149	0	0	0.0347319	0.571263	0.571263	6	54	0.014571	6239	Caenorhabditis elegans	A0A1C3NSL8;Q9XW75;O18000;Q4LDP0;H2L0B7;P38433;Q09580;Q22008;B5BM47;H2L0K7;Q9N5V4	A0A1C3NSL8;Q9XW75;O18000;Q4LDP0;H2L0B7;P38433;Q09580;Q22008;B5BM47;H2L0K7;Q9N5V4			R-CEL-9749647;R-CEL-9749792;R-CEL-9749609;R-CEL-9753634;R-CEL-9753632;R-CEL-9748957
R-CEL-1474290	Collagen formation	2	26	0	0	0.00606061	0.584359	0.584359	2	23	0.00620615	6239	Caenorhabditis elegans	G5ECS8;Q20176	G5ECS8;Q20176			R-CEL-2002440;R-CEL-2002428
R-CEL-2129379	Molecules associated with elastic fibres	1	12	0	0	0.0027972	0.596151	0.596151	2	3	0.000809498	6239	Caenorhabditis elegans	Q18761	Q18761			R-CEL-2537665;R-CEL-2396399
R-CEL-389356	CD28 co-stimulation	1	12	0	0	0.0027972	0.596151	0.596151	2	5	0.00134916	6239	Caenorhabditis elegans	Q9UA62	Q9UA62			R-CEL-2317314;R-CEL-2316429
R-CEL-392451	G beta:gamma signalling through PI3Kgamma	1	9	0	3	0.0020979	0.596151	0.596151	1	3	0.000809498	6239	Caenorhabditis elegans	Q9UA62	Q9UA62			R-CEL-9603279
R-CEL-6804114	TP53 Regulates Transcription of Genes Involved in G2 Cell Cycle Arrest	0	8	1	4	0.0018648	0.596151	0.596151	1	3	0.000809498	6239	Caenorhabditis elegans			P42573	P41958	R-CEL-6803892
R-CEL-114508	Effects of PIP2 hydrolysis	1	12	0	0	0.0027972	0.596151	0.596151	1	7	0.00188883	6239	Caenorhabditis elegans	Q965S2	Q965S2			R-CEL-5694462
R-CEL-8957275	Post-translational protein phosphorylation	4	55	0	0	0.0128205	0.596644	0.596644	1	1	0.000269833	6239	Caenorhabditis elegans	Q7YTU0;G5EFD9;G5ECM9;Q18761	Q7YTU0;G5EFD9;G5ECM9;Q18761			R-CEL-8952289
R-CEL-381426	Regulation of Insulin-like Growth Factor (IGF) transport and uptake by Insulin-like Growth Factor Binding Proteins (IGFBPs)	4	55	0	0	0.0128205	0.596644	0.596644	1	1	0.000269833	6239	Caenorhabditis elegans	Q7YTU0;G5EFD9;G5ECM9;Q18761	Q7YTU0;G5EFD9;G5ECM9;Q18761			R-CEL-8952289
R-CEL-8963743	Digestion and absorption	3	42	0	0	0.00979021	0.614802	0.614802	4	19	0.00512682	6239	Caenorhabditis elegans	Q20826;O17766;E2S7J2	Q20826;O17766;E2S7J2			R-CEL-192417;R-CEL-192430;R-CEL-8979996;R-CEL-192425
R-CEL-3215018	Processing and activation of SUMO	2	7	0	23	0.0016317	0.624563	0.624563	1	3	0.000809498	6239	Caenorhabditis elegans	Q09353;Q23238	Q09353;Q23238			R-CEL-2990840
R-CEL-5099900	WNT5A-dependent internalization of FZD4	1	13	0	0	0.0030303	0.625582	0.625582	5	5	0.00134916	6239	Caenorhabditis elegans	G5EDV1	G5EDV1			R-CEL-5138432;R-CEL-5138433;R-CEL-5138441;R-CEL-5099899;R-CEL-5138459
R-CEL-5693538	Homology Directed Repair	0	7	1	7	0.0016317	0.625582	0.625582	1	4	0.00107933	6239	Caenorhabditis elegans			Q95005	Q95Q25	R-CEL-5685230
R-CEL-15869	Metabolism of nucleotides	4	58	0	1	0.0135198	0.651193	0.651193	8	96	0.0259039	6239	Caenorhabditis elegans	Q22134;Q09580;Q18990;Q19311	Q22134;Q09580;Q18990;Q19311			R-CEL-73573;R-CEL-73577;R-CEL-73792;R-CEL-73571;R-CEL-73815;R-CEL-73812;R-CEL-111285;R-CEL-111289
R-CEL-6794361	Neurexins and neuroligins	1	10	0	4	0.002331	0.652874	0.652874	3	4	0.00107933	6239	Caenorhabditis elegans	Q20826	Q20826			R-CEL-6797554;R-CEL-6794346;R-CEL-6797568
R-CEL-936440	Negative regulators of DDX58/IFIH1 signaling	1	10	0	4	0.002331	0.652874	0.652874	1	2	0.000539665	6239	Caenorhabditis elegans	Q7JMS4	Q7JMS4			R-CEL-936390
R-CEL-168928	DDX58/IFIH1-mediated induction of interferon-alpha/beta	1	10	0	4	0.002331	0.652874	0.652874	1	2	0.000539665	6239	Caenorhabditis elegans	Q7JMS4	Q7JMS4			R-CEL-936390
R-CEL-112043	PLC beta mediated events	1	14	0	0	0.0032634	0.652874	0.652874	2	10	0.00269833	6239	Caenorhabditis elegans	G5EGU1	G5EGU1			R-CEL-112037;R-CEL-111879
R-CEL-112040	G-protein mediated events	1	14	0	0	0.0032634	0.652874	0.652874	2	10	0.00269833	6239	Caenorhabditis elegans	G5EGU1	G5EGU1			R-CEL-112037;R-CEL-111879
R-CEL-5693532	DNA Double-Strand Break Repair	0	8	1	7	0.0018648	0.652874	0.652874	1	7	0.00188883	6239	Caenorhabditis elegans			Q95005	Q95Q25	R-CEL-5685230
R-CEL-9748787	Azathioprine ADME	1	14	0	0	0.0032634	0.652874	0.652874	1	13	0.00350783	6239	Caenorhabditis elegans	Q09580	Q09580			R-CEL-9748957
R-CEL-416476	G alpha (q) signalling events	6	88	0	1	0.0205128	0.653305	0.653305	14	24	0.00647598	6239	Caenorhabditis elegans	Q965S2;G5EGM1;O44836;G5EBU3;A0A0K3ARD1;G5EGU1	Q965S2;G5EGM1;O44836;G5EBU3;A0A0K3ARD1;G5EGU1			R-CEL-379048;R-CEL-416358;R-CEL-750993;R-CEL-749448;R-CEL-8982017;R-CEL-416516;R-CEL-5694462;R-CEL-114688;R-CEL-400586;R-CEL-8982026;R-CEL-749452;R-CEL-2179413;R-CEL-8982025;R-CEL-418582
R-CEL-432720	Lysosome Vesicle Biogenesis	1	23	1	7	0.00536131	0.661697	0.661697	3	4	0.00107933	6239	Caenorhabditis elegans	G5EGP8	G5EGP8	Q9TYX1	Q9U2F6	R-CEL-432706;R-CEL-432707;R-CEL-5671702
R-CEL-2187338	Visual phototransduction	3	46	0	0	0.0107226	0.675188	0.675188	3	26	0.00701565	6239	Caenorhabditis elegans	Q965Y1;H1UBK1;Q9N2V6	Q965Y1;H1UBK1;Q9N2V6			R-CEL-2534087;R-CEL-2485182;R-CEL-2534096
R-CEL-5625740	RHO GTPases activate PKNs	1	15	0	0	0.0034965	0.678182	0.678182	2	8	0.00215866	6239	Caenorhabditis elegans	Q9UA62	Q9UA62			R-CEL-5623667;R-CEL-5623632
R-CEL-2028269	Signaling by Hippo	1	15	0	0	0.0034965	0.678182	0.678182	2	26	0.00701565	6239	Caenorhabditis elegans	P42573	P42573			R-CEL-2028692;R-CEL-2028697
R-CEL-74752	Signaling by Insulin receptor	2	27	0	6	0.00629371	0.679132	0.679132	4	8	0.00215866	6239	Caenorhabditis elegans	Q9UA62;Q9XW92	Q9UA62;Q9XW92			R-CEL-5252133;R-CEL-109702;R-CEL-109701;R-CEL-74723
R-CEL-199992	trans-Golgi Network Vesicle Budding	2	41	1	7	0.00955711	0.689148	0.689148	5	7	0.00188883	6239	Caenorhabditis elegans	P91359;G5EGP8	P91359;G5EGP8	Q9TYX1	Q9U2F6	R-CEL-421835;R-CEL-432706;R-CEL-421831;R-CEL-432707;R-CEL-5671702
R-CEL-202040	G-protein activation	1	16	0	0	0.0037296	0.70165	0.70165	4	4	0.00107933	6239	Caenorhabditis elegans	G5EGU1	G5EGU1			R-CEL-167415;R-CEL-167433;R-CEL-167419;R-CEL-167429
R-CEL-388841	Costimulation by the CD28 family	1	16	0	0	0.0037296	0.70165	0.70165	2	6	0.001619	6239	Caenorhabditis elegans	Q9UA62	Q9UA62			R-CEL-2317314;R-CEL-2316429
R-CEL-5696394	DNA Damage Recognition in GG-NER	1	16	0	0	0.0037296	0.70165	0.70165	1	4	0.00107933	6239	Caenorhabditis elegans	P91001	P91001			R-CEL-5691006
R-CEL-2454202	Fc epsilon receptor (FCERI) signaling	1	12	0	4	0.0027972	0.70165	0.70165	1	10	0.00269833	6239	Caenorhabditis elegans	Q9UA62	Q9UA62			R-CEL-202164
R-CEL-388396	GPCR downstream signalling	10	155	1	12	0.0361305	0.709933	0.709933	49	86	0.0232056	6239	Caenorhabditis elegans	Q19572;Q965S2;Q9UA62;G5EGM1;Q7KPV0;O44836;G5EBU3;Q9N2V6;A0A0K3ARD1;G5EGU1	Q19572;Q965S2;Q9UA62;G5EGM1;Q7KPV0;O44836;G5EBU3;Q9N2V6;A0A0K3ARD1;G5EGU1	P51875	Q19955	R-CEL-379048;R-CEL-398185;R-CEL-8981892;R-CEL-398184;R-CEL-167433;R-CEL-419166;R-CEL-167419;R-CEL-167429;R-CEL-2179413;R-CEL-111879;R-CEL-749453;R-CEL-749454;R-CEL-750993;R-CEL-751001;R-CEL-749456;R-CEL-114544;R-CEL-750988;R-CEL-114548;R-CEL-751024;R-CEL-167415;R-CEL-751019;R-CEL-751039;R-CEL-751027;R-CEL-751029;R-CEL-9603279;R-CEL-749446;R-CEL-416358;R-CEL-418574;R-CEL-380073;R-CEL-749448;R-CEL-…
R-CEL-397795	G-protein beta:gamma signalling	1	12	0	5	0.0027972	0.723412	0.723412	1	9	0.00242849	6239	Caenorhabditis elegans	Q9UA62	Q9UA62			R-CEL-9603279
R-CEL-373755	Semaphorin interactions	2	34	0	0	0.00792541	0.727069	0.727069	3	21	0.00566649	6239	Caenorhabditis elegans	Q01630;G5ECH7	Q01630;G5ECH7			R-CEL-399951;R-CEL-399947;R-CEL-399944
R-CEL-5696399	Global Genome Nucleotide Excision Repair (GG-NER)	3	46	0	8	0.0107226	0.740489	0.740489	2	9	0.00242849	6239	Caenorhabditis elegans	P34429;P53016;P91001	P34429;P53016;P91001			R-CEL-5691006;R-CEL-5691001
R-CEL-2173789	TGF-beta receptor signaling activates SMADs	1	18	0	0	0.0041958	0.74359	0.74359	1	13	0.00350783	6239	Caenorhabditis elegans	O17798	O17798			R-CEL-170844
R-CEL-204998	Cell death signalling via NRAGE, NRIF and NADE	1	18	0	1	0.0041958	0.7623	0.7623	1	3	0.000809498	6239	Caenorhabditis elegans	Q19572	Q19572			R-CEL-205039
R-CEL-193648	NRAGE signals death through JNK	1	18	0	1	0.0041958	0.7623	0.7623	1	3	0.000809498	6239	Caenorhabditis elegans	Q19572	Q19572			R-CEL-205039
R-CEL-193704	p75 NTR receptor-mediated signalling	1	18	0	1	0.0041958	0.7623	0.7623	1	3	0.000809498	6239	Caenorhabditis elegans	Q19572	Q19572			R-CEL-205039
R-CEL-5218920	VEGFR2 mediated vascular permeability	1	19	0	0	0.0044289	0.7623	0.7623	2	10	0.00269833	6239	Caenorhabditis elegans	Q9UA62	Q9UA62			R-CEL-2317314;R-CEL-2316429
R-CEL-2173796	SMAD2/SMAD3:SMAD4 heterotrimer regulates transcription	1	19	0	0	0.0044289	0.7623	0.7623	1	9	0.00242849	6239	Caenorhabditis elegans	O17798	O17798			R-CEL-9736953
R-CEL-418597	G alpha (z) signalling events	1	20	0	0	0.004662	0.779649	0.779649	8	8	0.00215866	6239	Caenorhabditis elegans	Q9N2V6	Q9N2V6			R-CEL-751024;R-CEL-749453;R-CEL-749446;R-CEL-8982021;R-CEL-8981892;R-CEL-8982018;R-CEL-392064;R-CEL-750988
R-CEL-77387	Insulin receptor recycling	1	20	0	0	0.004662	0.779649	0.779649	2	3	0.000809498	6239	Caenorhabditis elegans	Q9XW92	Q9XW92			R-CEL-5252133;R-CEL-74723
R-CEL-917977	Transferrin endocytosis and recycling	1	20	0	0	0.004662	0.779649	0.779649	2	3	0.000809498	6239	Caenorhabditis elegans	Q9XW92	Q9XW92			R-CEL-5252133;R-CEL-917841
R-CEL-6814122	Cooperation of PDCL (PhLP1) and TRiC/CCT in G-protein beta folding	1	19	0	1	0.0044289	0.779649	0.779649	1	11	0.00296816	6239	Caenorhabditis elegans	G5EGU1	G5EGU1			R-CEL-8850560
R-CEL-6791312	TP53 Regulates Transcription of Cell Cycle Genes	0	17	1	4	0.0039627	0.795735	0.795735	1	8	0.00215866	6239	Caenorhabditis elegans			P42573	P41958	R-CEL-6803892
R-CEL-390466	Chaperonin-mediated protein folding	1	20	0	1	0.004662	0.795735	0.795735	1	12	0.00323799	6239	Caenorhabditis elegans	G5EGU1	G5EGU1			R-CEL-8850560
R-CEL-391251	Protein folding	1	20	0	1	0.004662	0.795735	0.795735	1	12	0.00323799	6239	Caenorhabditis elegans	G5EGU1	G5EGU1			R-CEL-8850560
R-CEL-446219	Synthesis of substrates in N-glycan biosythesis	1	21	0	1	0.0048951	0.795735	0.795735	1	20	0.00539665	6239	Caenorhabditis elegans	P34480	P34480			R-CEL-6803789
R-CEL-168249	Innate Immune System	46	640	0	40	0.149184	0.806555	0.806555	24	93	0.0250944	6239	Caenorhabditis elegans	G5EGM1;O76577;O01530;G5ECM9;Q27488;Q86NE0;Q9UA62;Q22763;Q21697;H2L0M5;O62102;G5EFD9;O61792;G5EDW5;Q01608;Q22825;G5EBU3;G5EDW2;Q95008;Q9N5B3;O45686;P52166;G5EBT9;Q9TYX1;Q9XW92;Q17405;O44836;Q7JMS4;G5EGP8;Q9U2H2;O45569;P55956;P34676;O44857;G5EGH4;A5A631;Q18020;A0A5S9MNU9;Q7YTU0;G5ECX0;Q21966;G5ED52;O16796;G5EFT4;A0A0K3ARD1;Q4TT88	G5EGM1;O76577;O01530;G5ECM9;Q27488;Q86NE0;Q9UA62;Q22763;Q21697;H2L0M5;O62102;G5EFD9;O61792;G5EDW5;Q01608;Q22825;G5EBU3;G5EDW2;Q95008;Q9N5B3;O45686;P52166;G5EBT9;Q9TYX1;Q9XW92;Q17405;O44836;Q7JMS4;G5EGP8;Q9U2H2;O45569;P55956;P34676;O44857;G5EGH4;A5A631;Q18020;A0A5S9MNU9;Q7YTU0;G5ECX0;Q21966;G5ED52;O16796;G5EFT4;A0A0K3ARD1;Q4TT88			R-CEL-173739;R-CEL-6798749;R-CEL-936390;R-CEL-6800426;R-CEL-202164;R-CEL-8852809;R-CEL-173705;R-CEL-6800434;R-CEL-6798748;R-CEL-1222516;R-CEL-981539;R-CEL-173720;R-CEL-2855047;R-CEL-9691621;R-CEL-173709;R-CEL-6798751;R-CEL-6798743;R-CEL-6798739;R-CEL-2530445;R-CEL-6798745;R-CEL-6798747;R-CEL-981713;R-CEL-173725;R-CEL-6799350
R-CEL-9615933	Postmitotic nuclear pore complex (NPC) reformation	1	15	0	9	0.0034965	0.81065	0.81065	2	6	0.001619	6239	Caenorhabditis elegans	G5EEH9	G5EEH9			R-CEL-9618378;R-CEL-9615901
R-CEL-8934903	Receptor Mediated Mitophagy	0	11	1	11	0.0025641	0.81065	0.81065	1	7	0.00188883	6239	Caenorhabditis elegans			K8ESC5	Q23536	R-CEL-8959573
R-CEL-69273	Cyclin A/B1/B2 associated events during G2/M transition	1	22	0	0	0.00512821	0.81065	0.81065	1	16	0.00431732	6239	Caenorhabditis elegans	Q9BIB3	Q9BIB3			R-CEL-8856951
R-CEL-9717189	Sensory perception of taste	1	23	0	0	0.00536131	0.824478	0.824478	1	4	0.00107933	6239	Caenorhabditis elegans	Q9N2V6	Q9N2V6			R-CEL-9728748
R-CEL-597592	Post-translational protein modification	42	574	1	67	0.1338	0.832901	0.832901	41	207	0.0558554	6239	Caenorhabditis elegans	Q09353;G5ECS8;O17586;O76577;Q09931;G5ECM9;Q27488;P34547;P90868;Q9N599;Q9N4T5;P91477;Q8WT44;Q17361;Q23238;Q23237;Q9GYH9;O62102;G5EFD9;O61792;Q19204;V6CJY2;Q9XUV0;Q19305;Q86FN3;Q95005;Q95008;Q966I8;O44156;Q7JMS4;O76840;G5EGP8;G5EEH9;Q09444;Q9XVR6;P34480;Q9UAV3;Q19132;Q9GRV2;P91001;Q7YTU0;Q18761	Q09353;G5ECS8;O17586;O76577;Q09931;G5ECM9;Q27488;P34547;P90868;Q9N599;Q9N4T5;P91477;Q8WT44;Q17361;Q23238;Q23237;Q9GYH9;O62102;G5EFD9;O61792;Q19204;V6CJY2;Q9XUV0;Q19305;Q86FN3;Q95005;Q95008;Q966I8;O44156;Q7JMS4;O76840;G5EGP8;G5EEH9;Q09444;Q9XVR6;P34480;Q9UAV3;Q19132;Q9GRV2;P91001;Q7YTU0;Q18761	O61792	O76577	R-CEL-5173192;R-CEL-6781764;R-CEL-5694417;R-CEL-5665854;R-CEL-8951644;R-CEL-5696564;R-CEL-936390;R-CEL-5696914;R-CEL-5696605;R-CEL-5690808;R-CEL-8932355;R-CEL-6783177;R-CEL-5694418;R-CEL-5228508;R-CEL-8865182;R-CEL-5689539;R-CEL-5696958;R-CEL-5694522;R-CEL-6783238;R-CEL-5173005;R-CEL-4551649;R-CEL-203973;R-CEL-5694527;R-CEL-8956040;R-CEL-5690843;R-CEL-8932413;R-CEL-5690319;R-CEL-8956045;R-CEL-569…
R-CEL-5205685	PINK1-PRKN Mediated Mitophagy	0	12	1	12	0.0027972	0.8373	0.8373	1	7	0.00188883	6239	Caenorhabditis elegans			K8ESC5	Q23536	R-CEL-5205649
R-CEL-2142753	Arachidonic acid metabolism	4	78	0	0	0.0181818	0.840677	0.840677	2	16	0.00431732	6239	Caenorhabditis elegans	H2L0B7;B5BM47;G5EFT4;Q9N5V4	H2L0B7;B5BM47;G5EFT4;Q9N5V4			R-CEL-266046;R-CEL-266072
R-CEL-416482	G alpha (12/13) signalling events	1	25	0	0	0.00582751	0.849187	0.849187	10	12	0.00323799	6239	Caenorhabditis elegans	Q19572	Q19572			R-CEL-398185;R-CEL-418574;R-CEL-751019;R-CEL-398184;R-CEL-751039;R-CEL-419166;R-CEL-751027;R-CEL-114544;R-CEL-114548;R-CEL-751029
R-CEL-6794362	Protein-protein interactions at synapses	1	17	0	8	0.0039627	0.849187	0.849187	3	7	0.00188883	6239	Caenorhabditis elegans	Q20826	Q20826			R-CEL-6797554;R-CEL-6794346;R-CEL-6797568
R-CEL-111465	Apoptotic cleavage of cellular proteins	1	16	0	10	0.0037296	0.860209	0.860209	18	18	0.00485699	6239	Caenorhabditis elegans	P42573	P42573			R-CEL-201630;R-CEL-201640;R-CEL-202967;R-CEL-201608;R-CEL-351901;R-CEL-201611;R-CEL-202969;R-CEL-202947;R-CEL-202966;R-CEL-201636;R-CEL-351913;R-CEL-201595;R-CEL-351871;R-CEL-350651;R-CEL-201603;R-CEL-212552;R-CEL-201622;R-CEL-351876
R-CEL-5694530	Cargo concentration in the ER	1	26	0	0	0.00606061	0.860209	0.860209	2	6	0.001619	6239	Caenorhabditis elegans	G5EGP8	G5EGP8			R-CEL-5694428;R-CEL-5694522
R-CEL-9009391	Extra-nuclear estrogen signaling	1	22	0	7	0.00512821	0.860209	0.860209	4	13	0.00350783	6239	Caenorhabditis elegans	Q9UA62	Q9UA62			R-CEL-9632910;R-CEL-9632906;R-CEL-9632858;R-CEL-9632918
R-CEL-354192	Integrin signaling	1	17	0	11	0.0039627	0.860209	0.860209	1	18	0.00485699	6239	Caenorhabditis elegans	Q9UA62	Q9UA62			R-CEL-432110
R-CEL-1483206	Glycerophospholipid biosynthesis	6	114	0	0	0.0265734	0.861244	0.861244	1	76	0.0205073	6239	Caenorhabditis elegans	A0A1C3NSL8;Q9XW75;Q4LDP0;P38433;Q22008;H2L0K7	A0A1C3NSL8;Q9XW75;Q4LDP0;P38433;Q22008;H2L0K7			R-CEL-372519
R-CEL-6781827	Transcription-Coupled Nucleotide Excision Repair (TC-NER)	3	64	0	0	0.0149184	0.862097	0.862097	4	13	0.00350783	6239	Caenorhabditis elegans	P34429;P53016;P91001	P34429;P53016;P91001			R-CEL-6782211;R-CEL-6782208;R-CEL-6781833;R-CEL-6782227
R-CEL-72695	Formation of the ternary complex, and subsequently, the 43S complex	2	47	0	0	0.0109557	0.870311	0.870311	1	3	0.000809498	6239	Caenorhabditis elegans	Q18967;O01974	Q18967;O01974			R-CEL-72691
R-CEL-3301854	Nuclear Pore Complex (NPC) Disassembly	1	27	0	0	0.00629371	0.870427	0.870427	1	1	0.000269833	6239	Caenorhabditis elegans	G5EEH9	G5EEH9			R-CEL-2990882
R-CEL-1222556	ROS and RNS production in phagocytes	1	27	0	0	0.00629371	0.870427	0.870427	1	7	0.00188883	6239	Caenorhabditis elegans	Q9XW92	Q9XW92			R-CEL-1222516
R-CEL-2173793	Transcriptional activity of SMAD2/SMAD3:SMAD4 heterotrimer	1	26	0	1	0.00606061	0.870427	0.870427	1	19	0.00512682	6239	Caenorhabditis elegans	O17798	O17798			R-CEL-9736953
R-CEL-9753281	Paracetamol ADME	4	83	0	0	0.0193473	0.873125	0.873125	2	9	0.00242849	6239	Caenorhabditis elegans	O18000;H2L0B7;B5BM47;Q9N5V4	O18000;H2L0B7;B5BM47;Q9N5V4			R-CEL-9753634;R-CEL-9753632
R-CEL-9709957	Sensory Perception	3	66	0	0	0.0153846	0.87554	0.87554	4	30	0.00809498	6239	Caenorhabditis elegans	Q965Y1;H1UBK1;Q9N2V6	Q965Y1;H1UBK1;Q9N2V6			R-CEL-2534087;R-CEL-9728748;R-CEL-2485182;R-CEL-2534096
R-CEL-76009	Platelet Aggregation (Plug Formation)	1	19	0	11	0.0044289	0.8799	0.8799	1	19	0.00512682	6239	Caenorhabditis elegans	Q9UA62	Q9UA62			R-CEL-432110
R-CEL-8953897	Cellular responses to stimuli	17	271	1	35	0.0631702	0.880075	0.880075	15	118	0.0318403	6239	Caenorhabditis elegans	Q966I8;O17586;Q9XW92;O44156;O76577;Q9U227;G5EEH9;Q27488;P90868;Q9N599;P91477;Q23237;O62102;O61792;Q9XUV0;Q95005;Q95008	Q966I8;O17586;Q9XW92;O44156;O76577;Q9U227;G5EEH9;Q27488;P90868;Q9N599;P91477;Q23237;O62102;O61792;Q9XUV0;Q95005;Q95008	K8ESC5	Q23536	R-CEL-9640195;R-CEL-420818;R-CEL-9646468;R-CEL-9639286;R-CEL-8932355;R-CEL-9766677;R-CEL-9762096;R-CEL-9640175;R-CEL-9645598;R-CEL-9645608;R-CEL-1234159;R-CEL-8874201;R-CEL-5252041;R-CEL-9640167;R-CEL-9640168
R-CEL-2262752	Cellular responses to stress	17	271	1	35	0.0631702	0.880075	0.880075	15	118	0.0318403	6239	Caenorhabditis elegans	Q966I8;O17586;Q9XW92;O44156;O76577;Q9U227;G5EEH9;Q27488;P90868;Q9N599;P91477;Q23237;O62102;O61792;Q9XUV0;Q95005;Q95008	Q966I8;O17586;Q9XW92;O44156;O76577;Q9U227;G5EEH9;Q27488;P90868;Q9N599;P91477;Q23237;O62102;O61792;Q9XUV0;Q95005;Q95008	K8ESC5	Q23536	R-CEL-9640195;R-CEL-420818;R-CEL-9646468;R-CEL-9639286;R-CEL-8932355;R-CEL-9766677;R-CEL-9762096;R-CEL-9640175;R-CEL-9645598;R-CEL-9645608;R-CEL-1234159;R-CEL-8874201;R-CEL-5252041;R-CEL-9640167;R-CEL-9640168
R-CEL-111885	Opioid Signalling	1	29	0	0	0.00675991	0.888682	0.888682	6	17	0.00458716	6239	Caenorhabditis elegans	G5EGU1	G5EGU1			R-CEL-167415;R-CEL-112037;R-CEL-167433;R-CEL-111879;R-CEL-167419;R-CEL-167429
R-CEL-5675221	Negative regulation of MAPK pathway	1	29	0	0	0.00675991	0.888682	0.888682	1	15	0.00404749	6239	Caenorhabditis elegans	Q9XW37	Q9XW37			R-CEL-5675417
R-CEL-418594	G alpha (i) signalling events	2	63	1	6	0.0146853	0.893534	0.893534	15	26	0.00701565	6239	Caenorhabditis elegans	Q9N2V6;G5EGU1	Q9N2V6;G5EGU1	P51875	Q19955	R-CEL-749454;R-CEL-112037;R-CEL-8982012;R-CEL-8964242;R-CEL-380073;R-CEL-167433;R-CEL-8964329;R-CEL-751001;R-CEL-749456;R-CEL-167419;R-CEL-167429;R-CEL-167415;R-CEL-8982019;R-CEL-8982020;R-CEL-111879
R-CEL-9675108	Nervous system development	9	137	0	36	0.0319347	0.89659	0.89659	6	100	0.0269833	6239	Caenorhabditis elegans	P52166;Q01630;G5EGM1;O44836;G5ECH7;Q01608;A0A061ACY0;G5EBU3;A0A0K3ARD1	P52166;Q01630;G5EGM1;O44836;G5ECH7;Q01608;A0A061ACY0;G5EBU3;A0A0K3ARD1			R-CEL-3928657;R-CEL-399951;R-CEL-399947;R-CEL-3928656;R-CEL-8933328;R-CEL-399944
R-CEL-422475	Axon guidance	9	137	0	36	0.0319347	0.89659	0.89659	6	100	0.0269833	6239	Caenorhabditis elegans	P52166;Q01630;G5EGM1;O44836;G5ECH7;Q01608;A0A061ACY0;G5EBU3;A0A0K3ARD1	P52166;Q01630;G5EGM1;O44836;G5ECH7;Q01608;A0A061ACY0;G5EBU3;A0A0K3ARD1			R-CEL-3928657;R-CEL-399951;R-CEL-399947;R-CEL-3928656;R-CEL-8933328;R-CEL-399944
R-CEL-9639288	Amino acids regulate mTORC1	1	30	0	0	0.00699301	0.896824	0.896824	8	8	0.00215866	6239	Caenorhabditis elegans	Q9XW92	Q9XW92			R-CEL-9640195;R-CEL-9646468;R-CEL-9639286;R-CEL-9640175;R-CEL-9645598;R-CEL-9645608;R-CEL-9640167;R-CEL-9640168
R-CEL-9711097	Cellular response to starvation	1	30	0	0	0.00699301	0.896824	0.896824	8	8	0.00215866	6239	Caenorhabditis elegans	Q9XW92	Q9XW92			R-CEL-9640195;R-CEL-9646468;R-CEL-9639286;R-CEL-9640175;R-CEL-9645598;R-CEL-9645608;R-CEL-9640167;R-CEL-9640168
R-CEL-73894	DNA Repair	4	95	1	16	0.0221445	0.89861	0.89861	22	56	0.0151106	6239	Caenorhabditis elegans	P34429;P53016;P91001;Q22557	P34429;P53016;P91001;Q22557	Q95005	Q95Q25	R-CEL-6782211;R-CEL-5685230;R-CEL-5691006;R-CEL-110308;R-CEL-110317;R-CEL-5691001;R-CEL-5651805;R-CEL-5652009;R-CEL-5652005;R-CEL-6782227;R-CEL-110368;R-CEL-110319;R-CEL-5653838;R-CEL-5654986;R-CEL-5655892;R-CEL-110371;R-CEL-5654985;R-CEL-6782208;R-CEL-6781833;R-CEL-110307;R-CEL-5654989;R-CEL-110316
R-CEL-76002	Platelet activation, signaling and aggregation	8	139	0	19	0.0324009	0.900372	0.900372	14	62	0.0167296	6239	Caenorhabditis elegans	Q19572;Q965S2;Q9UA62;Q7YTU0;O16454;Q23030;Q9N2V6;G5EGU1	Q19572;Q965S2;Q9UA62;Q7YTU0;O16454;Q23030;Q9N2V6;G5EGU1			R-CEL-428750;R-CEL-114558;R-CEL-2316429;R-CEL-428941;R-CEL-432110;R-CEL-428917;R-CEL-114552;R-CEL-481007;R-CEL-5694462;R-CEL-481009;R-CEL-397891;R-CEL-392195;R-CEL-396996;R-CEL-397835
R-CEL-159227	Transport of the SLBP independent Mature mRNA	1	31	0	0	0.00722611	0.904372	0.904372	3	3	0.000809498	6239	Caenorhabditis elegans	G5EEH9	G5EEH9			R-CEL-111439;R-CEL-158484;R-CEL-158481
R-CEL-1236394	Signaling by ERBB4	2	20	0	33	0.004662	0.909664	0.909664	1	14	0.00377766	6239	Caenorhabditis elegans	P52166;Q01608	P52166;Q01608			R-CEL-1251997
R-CEL-159230	Transport of the SLBP Dependant Mature mRNA	1	32	0	0	0.00745921	0.91137	0.91137	3	3	0.000809498	6239	Caenorhabditis elegans	G5EEH9	G5EEH9			R-CEL-159050;R-CEL-77587;R-CEL-159046
R-CEL-75153	Apoptotic execution phase	1	19	0	13	0.0044289	0.91137	0.91137	19	22	0.00593632	6239	Caenorhabditis elegans	P42573	P42573			R-CEL-201630;R-CEL-201640;R-CEL-202967;R-CEL-201608;R-CEL-351901;R-CEL-201611;R-CEL-211219;R-CEL-202969;R-CEL-202947;R-CEL-202966;R-CEL-201636;R-CEL-351913;R-CEL-201595;R-CEL-351871;R-CEL-350651;R-CEL-201603;R-CEL-212552;R-CEL-201622;R-CEL-351876
R-CEL-446193	Biosynthesis of the N-glycan precursor (dolichol lipid-linked oligosaccharide, LLO) and transfer to a nascent protein	1	32	0	1	0.00745921	0.91137	0.91137	1	30	0.00809498	6239	Caenorhabditis elegans	P34480	P34480			R-CEL-6803789
R-CEL-4085377	SUMOylation of SUMOylation proteins	1	26	0	10	0.00606061	0.917857	0.917857	1	3	0.000809498	6239	Caenorhabditis elegans	G5EEH9	G5EEH9			R-CEL-4551649
R-CEL-6782210	Gap-filling DNA repair synthesis and ligation in TC-NER	2	55	0	0	0.0128205	0.920085	0.920085	2	2	0.000539665	6239	Caenorhabditis elegans	P34429;P53016	P34429;P53016			R-CEL-6782208;R-CEL-6782227
R-CEL-5205647	Mitophagy	0	20	1	14	0.004662	0.92387	0.92387	2	14	0.00377766	6239	Caenorhabditis elegans			K8ESC5	Q23536	R-CEL-5205649;R-CEL-8959573
R-CEL-72702	Ribosomal scanning and start codon recognition	2	56	0	0	0.0130536	0.924862	0.924862	2	2	0.000539665	6239	Caenorhabditis elegans	Q18967;O01974	Q18967;O01974			R-CEL-72621;R-CEL-72697
R-CEL-500792	GPCR ligand binding	2	56	0	0	0.0130536	0.924862	0.924862	1	52	0.0140313	6239	Caenorhabditis elegans	G5ECX0;G5EDW2	G5ECX0;G5EDW2			R-CEL-444773
R-CEL-5673001	RAF/MAP kinase cascade	6	120	0	10	0.027972	0.925091	0.925091	4	59	0.0159201	6239	Caenorhabditis elegans	Q21221;O17690;Q5FC17;Q9BL52;A0A061ACY0;Q9XW37	Q21221;O17690;Q5FC17;Q9BL52;A0A061ACY0;Q9XW37			R-CEL-9647994;R-CEL-5672972;R-CEL-5675417;R-CEL-9647991
R-CEL-5696398	Nucleotide Excision Repair	3	71	0	8	0.0165501	0.926773	0.926773	6	22	0.00593632	6239	Caenorhabditis elegans	P34429;P53016;P91001	P34429;P53016;P91001			R-CEL-6782211;R-CEL-5691006;R-CEL-5691001;R-CEL-6782208;R-CEL-6781833;R-CEL-6782227
R-CEL-1266738	Developmental Biology	11	174	0	43	0.0405594	0.927345	0.927345	7	114	0.0307609	6239	Caenorhabditis elegans	P52166;Q01630;G5EGM1;O44836;G5ECH7;Q01608;O17766;A0A061ACY0;G5EBU3;E2S7J2;A0A0K3ARD1	P52166;Q01630;G5EGM1;O44836;G5ECH7;Q01608;O17766;A0A061ACY0;G5EBU3;E2S7J2;A0A0K3ARD1			R-CEL-3928657;R-CEL-6789310;R-CEL-399951;R-CEL-399947;R-CEL-3928656;R-CEL-8933328;R-CEL-399944
R-CEL-5684996	MAPK1/MAPK3 signaling	6	121	0	10	0.0282051	0.928247	0.928247	4	63	0.0169995	6239	Caenorhabditis elegans	Q21221;O17690;Q5FC17;Q9BL52;A0A061ACY0;Q9XW37	Q21221;O17690;Q5FC17;Q9BL52;A0A061ACY0;Q9XW37			R-CEL-9647994;R-CEL-5672972;R-CEL-5675417;R-CEL-9647991
R-CEL-72649	Translation initiation complex formation	2	57	0	0	0.0132867	0.929369	0.929369	2	2	0.000539665	6239	Caenorhabditis elegans	Q18967;O01974	Q18967;O01974			R-CEL-157849;R-CEL-156808
R-CEL-72662	Activation of the mRNA upon binding of the cap-binding complex and eIFs, and subsequent binding to 43S	2	57	0	0	0.0132867	0.929369	0.929369	2	3	0.000809498	6239	Caenorhabditis elegans	Q18967;O01974	Q18967;O01974			R-CEL-157849;R-CEL-156808
R-CEL-6782135	Dual incision in TC-NER	2	57	0	0	0.0132867	0.929369	0.929369	1	5	0.00134916	6239	Caenorhabditis elegans	P34429;P53016	P34429;P53016			R-CEL-6782211
R-CEL-212676	Dopamine Neurotransmitter Release Cycle	0	24	1	14	0.00559441	0.934611	0.934611	1	4	0.00107933	6239	Caenorhabditis elegans			O01427	O17583	R-CEL-5336443
R-CEL-194138	Signaling by VEGF	1	35	0	1	0.00815851	0.934611	0.934611	3	20	0.00539665	6239	Caenorhabditis elegans	Q9UA62	Q9UA62			R-CEL-5218821;R-CEL-2317314;R-CEL-2316429
R-CEL-4420097	VEGFA-VEGFR2 Pathway	1	35	0	1	0.00815851	0.934611	0.934611	3	20	0.00539665	6239	Caenorhabditis elegans	Q9UA62	Q9UA62			R-CEL-5218821;R-CEL-2317314;R-CEL-2316429
R-CEL-170834	Signaling by TGF-beta Receptor Complex	1	36	0	1	0.00839161	0.939401	0.939401	2	31	0.00836481	6239	Caenorhabditis elegans	O17798	O17798			R-CEL-170844;R-CEL-9736953
R-CEL-392499	Metabolism of proteins	58	850	1	73	0.198135	0.940267	0.940267	54	263	0.070966	6239	Caenorhabditis elegans	G5ECS8;O17586;Q18967;Q09931;Q27488;Q86NE0;P90868;Q9N599;Q9N4T5;P91477;Q17361;Q23238;Q23237;Q9GYH9;O62102;G5EFD9;V6CJY2;Q19305;Q86FN3;Q95005;Q18253;Q95008;Q9XW75;Q966I8;Q9TYX1;Q7JMS4;Q09444;P55956;Q9XVR6;P34480;Q9UAV3;Q9GRV2;Q18581;Q18020;Q7YTU0;Q09353;O76577;O01530;G5ECM9;O01974;P34547;Q8WT44;Q22008;Q19204;O61792;Q9XUV0;H2L0K7;G5EGU1;A0A1C3NSL8;Q4LDP0;O44156;O76840;G5EGP8;G5EEH9;Q19132;P91001;Q21…	G5ECS8;O17586;Q18967;Q09931;Q27488;Q86NE0;P90868;Q9N599;Q9N4T5;P91477;Q17361;Q23238;Q23237;Q9GYH9;O62102;G5EFD9;V6CJY2;Q19305;Q86FN3;Q95005;Q18253;Q95008;Q9XW75;Q966I8;Q9TYX1;Q7JMS4;Q09444;P55956;Q9XVR6;P34480;Q9UAV3;Q9GRV2;Q18581;Q18020;Q7YTU0;Q09353;O76577;O01530;G5ECM9;O01974;P34547;Q8WT44;Q22008;Q19204;O61792;Q9XUV0;H2L0K7;G5EGU1;A0A1C3NSL8;Q4LDP0;O44156;O76840;G5EGP8;G5EEH9;Q19132;P91001;Q21…	O61792	O76577	R-CEL-5694417;R-CEL-5696564;R-CEL-936390;R-CEL-5696914;R-CEL-5694418;R-CEL-5696958;R-CEL-203973;R-CEL-8956040;R-CEL-156808;R-CEL-5694428;R-CEL-5694439;R-CEL-6781797;R-CEL-5665871;R-CEL-5691431;R-CEL-72691;R-CEL-72697;R-CEL-2990840;R-CEL-72676;R-CEL-5691512;R-CEL-9619024;R-CEL-5694409;R-CEL-6803789;R-CEL-5684864;R-CEL-5173192;R-CEL-6781764;R-CEL-5665854;R-CEL-157849;R-CEL-8951644;R-CEL-5696605;R-C…
R-CEL-159231	Transport of Mature mRNA Derived from an Intronless Transcript	1	38	0	0	0.00885781	0.943841	0.943841	3	3	0.000809498	6239	Caenorhabditis elegans	G5EEH9	G5EEH9			R-CEL-158441;R-CEL-77594;R-CEL-158447
R-CEL-6796648	TP53 Regulates Transcription of DNA Repair Genes	1	38	0	0	0.00885781	0.943841	0.943841	2	4	0.00107933	6239	Caenorhabditis elegans	Q9N5R9	Q9N5R9			R-CEL-6797606;R-CEL-6797616
R-CEL-9013148	CDC42 GTPase cycle	1	38	0	0	0.00885781	0.943841	0.943841	1	4	0.00107933	6239	Caenorhabditis elegans	Q19572	Q19572			R-CEL-9013159
R-CEL-432722	Golgi Associated Vesicle Biogenesis	1	35	0	5	0.00815851	0.947957	0.947957	2	2	0.000539665	6239	Caenorhabditis elegans	P91359	P91359			R-CEL-421835;R-CEL-421831
R-CEL-159234	Transport of Mature mRNAs Derived from Intronless Transcripts	1	39	0	0	0.00909091	0.947957	0.947957	9	9	0.00242849	6239	Caenorhabditis elegans	G5EEH9	G5EEH9			R-CEL-158441;R-CEL-111439;R-CEL-158484;R-CEL-159050;R-CEL-77587;R-CEL-158481;R-CEL-77594;R-CEL-159046;R-CEL-158447
R-CEL-2995410	Nuclear Envelope (NE) Reassembly	1	32	0	11	0.00745921	0.947957	0.947957	2	11	0.00296816	6239	Caenorhabditis elegans	G5EEH9	G5EEH9			R-CEL-9618378;R-CEL-9615901
R-CEL-418555	G alpha (s) signalling events	1	39	0	0	0.00909091	0.947957	0.947957	1	9	0.00242849	6239	Caenorhabditis elegans	Q7KPV0	Q7KPV0			R-CEL-379044
R-CEL-68882	Mitotic Anaphase	1	33	0	12	0.00769231	0.955307	0.955307	2	12	0.00323799	6239	Caenorhabditis elegans	G5EEH9	G5EEH9			R-CEL-9618378;R-CEL-9615901
R-CEL-2555396	Mitotic Metaphase and Anaphase	1	33	0	12	0.00769231	0.955307	0.955307	2	12	0.00323799	6239	Caenorhabditis elegans	G5EEH9	G5EEH9			R-CEL-9618378;R-CEL-9615901
R-CEL-5683057	MAPK family signaling cascades	6	126	0	16	0.0293706	0.955955	0.955955	4	66	0.017809	6239	Caenorhabditis elegans	Q21221;O17690;Q5FC17;Q9BL52;A0A061ACY0;Q9XW37	Q21221;O17690;Q5FC17;Q9BL52;A0A061ACY0;Q9XW37			R-CEL-9647994;R-CEL-5672972;R-CEL-5675417;R-CEL-9647991
R-CEL-611105	Respiratory electron transport	1	42	0	0	0.00979021	0.958585	0.958585	1	6	0.001619	6239	Caenorhabditis elegans	Q23295	Q23295			R-CEL-164651
R-CEL-3371453	Regulation of HSF1-mediated heat shock response	1	42	0	1	0.00979021	0.958585	0.958585	1	8	0.00215866	6239	Caenorhabditis elegans	G5EEH9	G5EEH9			R-CEL-5252041
R-CEL-917937	Iron uptake and transport	1	42	0	0	0.00979021	0.958585	0.958585	2	17	0.00458716	6239	Caenorhabditis elegans	Q9XW92	Q9XW92			R-CEL-5252133;R-CEL-917841
R-CEL-5674135	MAP2K and MAPK activation	1	34	0	8	0.00792541	0.958585	0.958585	1	12	0.00323799	6239	Caenorhabditis elegans	Q9XW37	Q9XW37			R-CEL-5672972
R-HSA-8866654	E3 ubiquitin ligases ubiquitinate target proteins	0	60	1	125	0.00514271	0.959447	1	1	16	0.00116077	9606	Homo sapiens			Q9XVR6	P61088	R-HSA-8938815
R-CEL-73779	RNA Polymerase II Transcription Pre-Initiation And Promoter Opening	1	43	0	0	0.0100233	0.961622	0.961622	5	5	0.00134916	6239	Caenorhabditis elegans	Q9TYN3	Q9TYN3			R-CEL-109637;R-CEL-109638;R-CEL-75095;R-CEL-109636;R-CEL-109639
R-CEL-75953	RNA Polymerase II Transcription Initiation	1	43	0	0	0.0100233	0.961622	0.961622	3	3	0.000809498	6239	Caenorhabditis elegans	Q9TYN3	Q9TYN3			R-CEL-75864;R-CEL-75861;R-CEL-75866
R-CEL-76042	RNA Polymerase II Transcription Initiation And Promoter Clearance	1	43	0	0	0.0100233	0.961622	0.961622	9	11	0.00296816	6239	Caenorhabditis elegans	Q9TYN3	Q9TYN3			R-CEL-75850;R-CEL-75864;R-CEL-9613497;R-CEL-75873;R-CEL-75869;R-CEL-9613494;R-CEL-75949;R-CEL-75861;R-CEL-75866
R-CEL-73776	RNA Polymerase II Promoter Escape	1	43	0	0	0.0100233	0.961622	0.961622	5	7	0.00188883	6239	Caenorhabditis elegans	Q9TYN3	Q9TYN3			R-CEL-75850;R-CEL-9613497;R-CEL-75873;R-CEL-75869;R-CEL-9613494
R-CEL-2980766	Nuclear Envelope Breakdown	1	43	0	0	0.0100233	0.961622	0.961622	1	6	0.001619	6239	Caenorhabditis elegans	G5EEH9	G5EEH9			R-CEL-2990882
R-CEL-373760	L1CAM interactions	1	31	0	12	0.00722611	0.961622	0.961622	1	16	0.00431732	6239	Caenorhabditis elegans	A0A061ACY0	A0A061ACY0			R-CEL-8933328
R-CEL-9006936	Signaling by TGFB family members	1	42	0	1	0.00979021	0.961622	0.961622	2	45	0.0121425	6239	Caenorhabditis elegans	O17798	O17798			R-CEL-170844;R-CEL-9736953
R-CEL-212436	Generic Transcription Pathway	17	295	1	58	0.0687646	0.962629	0.962629	8	121	0.0326498	6239	Caenorhabditis elegans	Q966I8;O17586;O44156;O76577;Q27488;P90868;Q9N599;P91477;Q9UA62;Q23237;Q9N5R9;O62102;O61792;Q9XUV0;O17798;Q95005;Q95008	Q966I8;O17586;O44156;O76577;Q27488;P90868;Q9N599;P91477;Q9UA62;Q23237;Q9N5R9;O62102;O61792;Q9XUV0;O17798;Q95005;Q95008	P42573	P41958	R-CEL-6805061;R-CEL-6797606;R-CEL-6797616;R-CEL-8952408;R-CEL-6795473;R-CEL-9736953;R-CEL-8939801;R-CEL-6803892
R-CEL-109581	Apoptosis	1	25	1	20	0.00582751	0.964438	0.964438	22	27	0.00728548	6239	Caenorhabditis elegans	P42573	P42573	P42573	P41958	R-CEL-201630;R-CEL-201640;R-CEL-202967;R-CEL-201608;R-CEL-351901;R-CEL-201611;R-CEL-211219;R-CEL-202969;R-CEL-373705;R-CEL-202947;R-CEL-202966;R-CEL-201636;R-CEL-114264;R-CEL-351913;R-CEL-201595;R-CEL-351871;R-CEL-350651;R-CEL-201603;R-CEL-212552;R-CEL-201622;R-CEL-351876;R-CEL-114275
R-CEL-186797	Signaling by PDGF	1	42	0	2	0.00979021	0.964438	0.964438	3	25	0.00674582	6239	Caenorhabditis elegans	O17798	O17798			R-CEL-186785;R-CEL-8865275;R-CEL-8865276
R-CEL-114608	Platelet degranulation	3	89	0	0	0.0207459	0.964595	0.964595	2	7	0.00188883	6239	Caenorhabditis elegans	O16454;Q7YTU0;Q23030	O16454;Q7YTU0;Q23030			R-CEL-481007;R-CEL-481009
R-CEL-1483257	Phospholipid metabolism	6	145	0	1	0.0337995	0.965009	0.965009	1	128	0.0345386	6239	Caenorhabditis elegans	A0A1C3NSL8;Q9XW75;Q4LDP0;P38433;Q22008;H2L0K7	A0A1C3NSL8;Q9XW75;Q4LDP0;P38433;Q22008;H2L0K7			R-CEL-372519
R-CEL-76005	Response to elevated platelet cytosolic Ca2+	3	90	0	0	0.020979	0.96657	0.96657	2	9	0.00242849	6239	Caenorhabditis elegans	O16454;Q7YTU0;Q23030	O16454;Q7YTU0;Q23030			R-CEL-481007;R-CEL-481009
R-CEL-112382	Formation of RNA Pol II elongation complex	1	45	0	0	0.0104895	0.967047	0.967047	1	1	0.000269833	6239	Caenorhabditis elegans	Q9N5R9	Q9N5R9			R-CEL-112379
R-CEL-6781823	Formation of TC-NER Pre-Incision Complex	1	46	0	0	0.0107226	0.969466	0.969466	1	6	0.001619	6239	Caenorhabditis elegans	P91001	P91001			R-CEL-6781833
R-CEL-112310	Neurotransmitter release cycle	1	55	1	18	0.0128205	0.970903	0.970903	2	29	0.00782515	6239	Caenorhabditis elegans	Q9GUI1	Q9GUI1	O01427	O17583	R-CEL-6803753;R-CEL-5336443
R-CEL-75955	RNA Polymerase II Transcription Elongation	1	47	0	0	0.0109557	0.971707	0.971707	4	6	0.001619	6239	Caenorhabditis elegans	Q9N5R9	Q9N5R9			R-CEL-113412;R-CEL-112385;R-CEL-112379;R-CEL-112396
R-CEL-674695	RNA Polymerase II Pre-transcription Events	2	67	0	7	0.0156177	0.972725	0.972725	9	15	0.00404749	6239	Caenorhabditis elegans	Q9TYN3;Q9N5R9	Q9TYN3;Q9N5R9			R-CEL-112429;R-CEL-75856;R-CEL-113413;R-CEL-75862;R-CEL-113411;R-CEL-112395;R-CEL-73946;R-CEL-113414;R-CEL-112392
R-CEL-8856825	Cargo recognition for clathrin-mediated endocytosis	2	68	0	4	0.0158508	0.972725	0.972725	4	11	0.00296816	6239	Caenorhabditis elegans	P91001;G5EDV1	P91001;G5EDV1			R-CEL-8863723;R-CEL-8863721;R-CEL-8866283;R-CEL-8866269
R-CEL-168256	Immune System	57	865	0	82	0.201632	0.973544	0.973544	32	189	0.0509984	6239	Caenorhabditis elegans	O17586;O16454;Q27488;Q86NE0;P90868;Q9N599;P91477;Q21697;Q23237;H2L0M5;O62102;G5EFD9;Q01608;Q22825;G5EBU3;Q95005;Q95008;Q9N5B3;P52166;Q966I8;G5EBT9;Q9TYX1;Q17405;Q7JMS4;Q9U2H2;P55956;P34676;O44857;A5A631;Q18020;Q7YTU0;G5EFT4;A0A0K3ARD1;Q4TT88;G5EGM1;O76577;O01530;G5ECM9;Q9UA62;Q22763;G5EDW5;O61792;Q9XUV0;G5EDW2;O45686;Q9XW92;O44156;O44836;G5EGP8;O45569;G5EGH4;Q09541;A0A5S9MNU9;G5ECX0;Q21966;G5ED52…	O17586;O16454;Q27488;Q86NE0;P90868;Q9N599;P91477;Q21697;Q23237;H2L0M5;O62102;G5EFD9;Q01608;Q22825;G5EBU3;Q95005;Q95008;Q9N5B3;P52166;Q966I8;G5EBT9;Q9TYX1;Q17405;Q7JMS4;Q9U2H2;P55956;P34676;O44857;A5A631;Q18020;Q7YTU0;G5EFT4;A0A0K3ARD1;Q4TT88;G5EGM1;O76577;O01530;G5ECM9;Q9UA62;Q22763;G5EDW5;O61792;Q9XUV0;G5EDW2;O45686;Q9XW92;O44156;O44836;G5EGP8;O45569;G5EGH4;Q09541;A0A5S9MNU9;G5ECX0;Q21966;G5ED52…			R-CEL-173739;R-CEL-1236970;R-CEL-6798749;R-CEL-936390;R-CEL-6800426;R-CEL-202164;R-CEL-983162;R-CEL-8852809;R-CEL-173705;R-CEL-6800434;R-CEL-202222;R-CEL-6798748;R-CEL-1222516;R-CEL-2317314;R-CEL-981539;R-CEL-173720;R-CEL-2316429;R-CEL-2855047;R-CEL-9691621;R-CEL-173709;R-CEL-2130706;R-CEL-6798751;R-CEL-983158;R-CEL-6798743;R-CEL-6798739;R-CEL-2530445;R-CEL-6798745;R-CEL-6798747;R-CEL-981713;R-CE…
R-CEL-3108214	SUMOylation of DNA damage response and repair proteins	1	40	0	11	0.00932401	0.973785	0.973785	1	6	0.001619	6239	Caenorhabditis elegans	G5EEH9	G5EEH9			R-CEL-5228508
R-CEL-4551638	SUMOylation of chromatin organization proteins	1	38	0	14	0.00885781	0.97571	0.97571	1	6	0.001619	6239	Caenorhabditis elegans	G5EEH9	G5EEH9			R-CEL-4615872
R-CEL-9035034	RHOF GTPase cycle	1	50	0	0	0.011655	0.977494	0.977494	1	3	0.000809498	6239	Caenorhabditis elegans	Q09353	Q09353			R-CEL-9693125
R-CEL-9612973	Autophagy	2	87	1	15	0.0202797	0.982436	0.982436	4	49	0.0132218	6239	Caenorhabditis elegans	K8ESC5;Q9U1N6	K8ESC5;Q9U1N6	K8ESC5	Q23536	R-CEL-5681987;R-CEL-5205649;R-CEL-5682377;R-CEL-8959573
R-CEL-1632852	Macroautophagy	2	87	1	15	0.0202797	0.982436	0.982436	4	49	0.0132218	6239	Caenorhabditis elegans	K8ESC5;Q9U1N6	K8ESC5;Q9U1N6	K8ESC5	Q23536	R-CEL-5681987;R-CEL-5205649;R-CEL-5682377;R-CEL-8959573
R-CEL-204005	COPII-mediated vesicle transport	1	54	0	0	0.0125874	0.983416	0.983416	8	13	0.00350783	6239	Caenorhabditis elegans	G5EGP8	G5EGP8			R-CEL-5694418;R-CEL-5694409;R-CEL-5694417;R-CEL-5694439;R-CEL-5694522;R-CEL-203973;R-CEL-5694446;R-CEL-5694527
R-CEL-159236	Transport of Mature mRNA derived from an Intron-Containing Transcript	1	54	0	0	0.0125874	0.983416	0.983416	1	2	0.000539665	6239	Caenorhabditis elegans	G5EEH9	G5EEH9			R-CEL-75098
R-CEL-68875	Mitotic Prophase	1	55	0	1	0.0128205	0.985766	0.985766	1	9	0.00242849	6239	Caenorhabditis elegans	G5EEH9	G5EEH9			R-CEL-2990882
R-CEL-9663891	Selective autophagy	0	42	1	14	0.00979021	0.985766	0.985766	2	20	0.00539665	6239	Caenorhabditis elegans			K8ESC5	Q23536	R-CEL-5205649;R-CEL-8959573
R-CEL-163200	Respiratory electron transport, ATP synthesis by chemiosmotic coupling, and heat production by uncoupling proteins.	1	56	0	0	0.0130536	0.985766	0.985766	1	13	0.00350783	6239	Caenorhabditis elegans	Q23295	Q23295			R-CEL-164651
R-CEL-3700989	Transcriptional Regulation by TP53	2	99	1	7	0.0230769	0.98698	0.98698	5	33	0.00890448	6239	Caenorhabditis elegans	Q9UA62;Q9N5R9	Q9UA62;Q9N5R9	P42573	P41958	R-CEL-6805061;R-CEL-6797606;R-CEL-6797616;R-CEL-6795473;R-CEL-6803892
R-CEL-382551	Transport of small molecules	23	442	0	16	0.10303	0.988027	0.988027	7	249	0.0671883	6239	Caenorhabditis elegans	A0A1C3NSL8;Q9XW75;Q966I8;Q4LDP0;O17586;Q9XW92;O44156;O76577;Q27488;Q23295;P90868;Q9N3T5;Q9N599;P91477;G5EDB6;Q23237;Q22008;O62102;O61792;Q9XUV0;H2L0K7;Q95005;Q95008	A0A1C3NSL8;Q9XW75;Q966I8;Q4LDP0;O17586;Q9XW92;O44156;O76577;Q27488;Q23295;P90868;Q9N3T5;Q9N599;P91477;G5EDB6;Q23237;Q22008;O62102;O61792;Q9XUV0;H2L0K7;Q95005;Q95008			R-CEL-5252133;R-CEL-8937442;R-CEL-917841;R-CEL-8949661;R-CEL-8949649;R-CEL-8949659;R-CEL-8866553
R-CEL-422356	Regulation of insulin secretion	1	59	0	0	0.0137529	0.988683	0.988683	2	14	0.00377766	6239	Caenorhabditis elegans	Q9N2V6	Q9N2V6			R-CEL-400037;R-CEL-400092
R-CEL-5357801	Programmed Cell Death	1	36	1	25	0.00839161	0.989516	0.989516	22	35	0.00944414	6239	Caenorhabditis elegans	P42573	P42573	P42573	P41958	R-CEL-201630;R-CEL-201640;R-CEL-202967;R-CEL-201608;R-CEL-351901;R-CEL-201611;R-CEL-211219;R-CEL-202969;R-CEL-373705;R-CEL-202947;R-CEL-202966;R-CEL-201636;R-CEL-114264;R-CEL-351913;R-CEL-201595;R-CEL-351871;R-CEL-350651;R-CEL-201603;R-CEL-212552;R-CEL-201622;R-CEL-351876;R-CEL-114275
R-CEL-72689	Formation of a pool of free 40S subunits	2	88	0	0	0.0205128	0.990489	0.990489	1	2	0.000539665	6239	Caenorhabditis elegans	Q18967;O01974	Q18967;O01974			R-CEL-72676
R-CEL-8939211	ESR-mediated signaling	1	61	0	7	0.0142191	0.992849	0.992849	4	19	0.00512682	6239	Caenorhabditis elegans	Q9UA62	Q9UA62			R-CEL-9632910;R-CEL-9632906;R-CEL-9632858;R-CEL-9632918
R-CEL-72202	Transport of Mature Transcript to Cytoplasm	1	66	0	0	0.0153846	0.993376	0.993376	10	11	0.00296816	6239	Caenorhabditis elegans	G5EEH9	G5EEH9			R-CEL-158441;R-CEL-111439;R-CEL-158484;R-CEL-159050;R-CEL-75098;R-CEL-77587;R-CEL-158481;R-CEL-77594;R-CEL-159046;R-CEL-158447
R-CEL-163685	Integration of energy metabolism	1	68	0	1	0.0158508	0.994317	0.994317	2	23	0.00620615	6239	Caenorhabditis elegans	Q9N2V6	Q9N2V6			R-CEL-400037;R-CEL-400092
R-CEL-3371556	Cellular response to heat stress	1	69	0	2	0.0160839	0.995124	0.995124	1	19	0.00512682	6239	Caenorhabditis elegans	G5EEH9	G5EEH9			R-CEL-5252041
R-CEL-8856828	Clathrin-mediated endocytosis	2	93	0	6	0.0216783	0.995153	0.995153	15	25	0.00674582	6239	Caenorhabditis elegans	P91001;G5EDV1	P91001;G5EDV1			R-CEL-8867754;R-CEL-8868658;R-CEL-8868651;R-CEL-8867756;R-CEL-8868648;R-CEL-8868660;R-CEL-8866283;R-CEL-8868659;R-CEL-8863723;R-CEL-8868071;R-CEL-8868072;R-CEL-8868661;R-CEL-8868236;R-CEL-8863721;R-CEL-8866269
R-HSA-8852135	Protein ubiquitination	0	80	1	231	0.00685695	0.995837	1	1	32	0.00232153	9606	Homo sapiens			Q9XVR6	P61088	R-HSA-8938815
R-CEL-112315	Transmission across Chemical Synapses	7	212	1	19	0.0494172	0.995954	0.995954	4	78	0.021047	6239	Caenorhabditis elegans	A0A1C3NSL8;Q9XW75;Q9GUI1;Q4LDP0;P38433;Q22008;H2L0K7	A0A1C3NSL8;Q9XW75;Q9GUI1;Q4LDP0;P38433;Q22008;H2L0K7	O01427	O17583	R-CEL-9634834;R-CEL-6803753;R-CEL-372519;R-CEL-5336443
R-CEL-156827	L13a-mediated translational silencing of Ceruloplasmin expression	2	101	0	0	0.0235431	0.996048	0.996048	1	2	0.000539665	6239	Caenorhabditis elegans	Q18967;O01974	Q18967;O01974			R-CEL-156823
R-CEL-2990846	SUMOylation	3	85	0	51	0.0198135	0.997235	0.997235	4	42	0.011333	6239	Caenorhabditis elegans	Q09353;Q23238;G5EEH9	Q09353;Q23238;G5EEH9			R-CEL-5228508;R-CEL-4551649;R-CEL-2990840;R-CEL-4615872
R-CEL-72613	Eukaryotic Translation Initiation	2	108	0	0	0.0251748	0.997554	0.997554	7	16	0.00431732	6239	Caenorhabditis elegans	Q18967;O01974	Q18967;O01974			R-CEL-72621;R-CEL-156823;R-CEL-157849;R-CEL-72691;R-CEL-72697;R-CEL-156808;R-CEL-72676
R-CEL-72737	Cap-dependent Translation Initiation	2	108	0	0	0.0251748	0.997554	0.997554	6	14	0.00377766	6239	Caenorhabditis elegans	Q18967;O01974	Q18967;O01974			R-CEL-72621;R-CEL-157849;R-CEL-72691;R-CEL-72697;R-CEL-156808;R-CEL-72676
R-CEL-72312	rRNA processing	2	108	0	1	0.0251748	0.997554	0.997554	1	3	0.000809498	6239	Caenorhabditis elegans	Q09353;Q23238	Q09353;Q23238			R-CEL-6791219
R-CEL-8868773	rRNA processing in the nucleus and cytosol	2	108	0	1	0.0251748	0.997554	0.997554	1	3	0.000809498	6239	Caenorhabditis elegans	Q09353;Q23238	Q09353;Q23238			R-CEL-6791219
R-CEL-6791226	Major pathway of rRNA processing in the nucleolus and cytosol	2	108	0	1	0.0251748	0.997554	0.997554	1	3	0.000809498	6239	Caenorhabditis elegans	Q09353;Q23238	Q09353;Q23238			R-CEL-6791219
R-CEL-109582	Hemostasis	8	224	0	23	0.0522145	0.998002	0.998002	14	89	0.0240151	6239	Caenorhabditis elegans	Q19572;Q965S2;Q9UA62;Q7YTU0;O16454;Q23030;Q9N2V6;G5EGU1	Q19572;Q965S2;Q9UA62;Q7YTU0;O16454;Q23030;Q9N2V6;G5EGU1			R-CEL-428750;R-CEL-114558;R-CEL-2316429;R-CEL-428941;R-CEL-432110;R-CEL-428917;R-CEL-114552;R-CEL-481007;R-CEL-5694462;R-CEL-481009;R-CEL-397891;R-CEL-392195;R-CEL-396996;R-CEL-397835
R-CEL-9013149	RAC1 GTPase cycle	1	83	0	0	0.0193473	0.998202	0.998202	1	5	0.00134916	6239	Caenorhabditis elegans	Q19572	Q19572			R-CEL-9013143
R-CEL-1257604	PIP3 activates AKT signaling	1	80	0	7	0.018648	0.998335	0.998335	3	23	0.00620615	6239	Caenorhabditis elegans	Q9UA62	Q9UA62			R-CEL-2317314;R-CEL-2316429;R-CEL-2219524
R-CEL-1660662	Glycosphingolipid metabolism	1	89	0	0	0.0207459	0.998867	0.998867	1	20	0.00539665	6239	Caenorhabditis elegans	O45686	O45686			R-CEL-1606602
R-CEL-1428517	The citric acid (TCA) cycle and respiratory electron transport	1	89	0	0	0.0207459	0.998867	0.998867	1	44	0.0118726	6239	Caenorhabditis elegans	Q23295	Q23295			R-CEL-164651
R-CEL-8957322	Metabolism of steroids	1	88	0	1	0.0205128	0.998867	0.998867	1	86	0.0232056	6239	Caenorhabditis elegans	Q9U227	Q9U227			R-CEL-1655851
R-CEL-73857	RNA Polymerase II Transcription	18	404	1	67	0.0941725	0.999096	0.999096	35	173	0.0466811	6239	Caenorhabditis elegans	Q966I8;O17586;O44156;O76577;Q27488;P90868;Q9N599;P91477;Q9TYN3;Q9UA62;Q23237;Q9N5R9;O62102;O61792;Q9XUV0;O17798;Q95005;Q95008	Q966I8;O17586;O44156;O76577;Q27488;P90868;Q9N599;P91477;Q9TYN3;Q9UA62;Q23237;Q9N5R9;O62102;O61792;Q9XUV0;O17798;Q95005;Q95008	P42573	P41958	R-CEL-6805061;R-CEL-112385;R-CEL-75850;R-CEL-8952408;R-CEL-112395;R-CEL-9613494;R-CEL-75949;R-CEL-112392;R-CEL-109637;R-CEL-112429;R-CEL-109638;R-CEL-75856;R-CEL-9613497;R-CEL-6795473;R-CEL-109636;R-CEL-112396;R-CEL-8939801;R-CEL-75861;R-CEL-109639;R-CEL-113412;R-CEL-75864;R-CEL-113413;R-CEL-75095;R-CEL-75862;R-CEL-113411;R-CEL-75869;R-CEL-75866;R-CEL-113414;R-CEL-6797606;R-CEL-112379;R-CEL-67976…
R-CEL-112316	Neuronal System	8	259	1	23	0.060373	0.999186	0.999186	7	94	0.0253643	6239	Caenorhabditis elegans	A0A1C3NSL8;Q9XW75;Q20826;Q9GUI1;Q4LDP0;P38433;Q22008;H2L0K7	A0A1C3NSL8;Q9XW75;Q20826;Q9GUI1;Q4LDP0;P38433;Q22008;H2L0K7	O01427	O17583	R-CEL-9634834;R-CEL-6797554;R-CEL-6794346;R-CEL-6803753;R-CEL-372519;R-CEL-5336443;R-CEL-6797568
R-CEL-9006925	Intracellular signaling by second messengers	1	92	0	7	0.0214452	0.999339	0.999339	3	32	0.00863465	6239	Caenorhabditis elegans	Q9UA62	Q9UA62			R-CEL-2317314;R-CEL-2316429;R-CEL-2219524
R-CEL-68886	M Phase	1	90	0	14	0.020979	0.999515	0.999515	3	28	0.00755532	6239	Caenorhabditis elegans	G5EEH9	G5EEH9			R-CEL-9618378;R-CEL-2990882;R-CEL-9615901
R-CEL-195258	RHO GTPase Effectors	1	79	0	26	0.0184149	0.999644	0.999644	2	41	0.0110631	6239	Caenorhabditis elegans	Q9UA62	Q9UA62			R-CEL-5623667;R-CEL-5623632
R-CEL-9006931	Signaling by Nuclear Receptors	1	103	0	7	0.0240093	0.999717	0.999717	4	34	0.00917431	6239	Caenorhabditis elegans	Q9UA62	Q9UA62			R-CEL-9632910;R-CEL-9632906;R-CEL-9632858;R-CEL-9632918
R-CEL-8978868	Fatty acid metabolism	4	169	0	23	0.0393939	0.999739	0.999739	2	116	0.0313006	6239	Caenorhabditis elegans	H2L0B7;B5BM47;G5EFT4;Q9N5V4	H2L0B7;B5BM47;G5EFT4;Q9N5V4			R-CEL-266046;R-CEL-266072
R-CEL-74160	Gene expression (Transcription)	18	436	1	68	0.101632	0.999787	0.999787	35	185	0.0499191	6239	Caenorhabditis elegans	Q966I8;O17586;O44156;O76577;Q27488;P90868;Q9N599;P91477;Q9TYN3;Q9UA62;Q23237;Q9N5R9;O62102;O61792;Q9XUV0;O17798;Q95005;Q95008	Q966I8;O17586;O44156;O76577;Q27488;P90868;Q9N599;P91477;Q9TYN3;Q9UA62;Q23237;Q9N5R9;O62102;O61792;Q9XUV0;O17798;Q95005;Q95008	P42573	P41958	R-CEL-6805061;R-CEL-112385;R-CEL-75850;R-CEL-8952408;R-CEL-112395;R-CEL-9613494;R-CEL-75949;R-CEL-112392;R-CEL-109637;R-CEL-112429;R-CEL-109638;R-CEL-75856;R-CEL-9613497;R-CEL-6795473;R-CEL-109636;R-CEL-112396;R-CEL-8939801;R-CEL-75861;R-CEL-109639;R-CEL-113412;R-CEL-75864;R-CEL-113413;R-CEL-75095;R-CEL-75862;R-CEL-113411;R-CEL-75869;R-CEL-75866;R-CEL-113414;R-CEL-6797606;R-CEL-112379;R-CEL-67976…
R-CEL-3108232	SUMO E3 ligases SUMOylate target proteins	1	80	0	37	0.018648	0.999808	0.999808	3	39	0.0105235	6239	Caenorhabditis elegans	G5EEH9	G5EEH9			R-CEL-5228508;R-CEL-4551649;R-CEL-4615872
R-CEL-199977	ER to Golgi Anterograde Transport	1	115	0	0	0.0268065	0.999848	0.999848	9	24	0.00647598	6239	Caenorhabditis elegans	G5EGP8	G5EGP8			R-CEL-5694418;R-CEL-5694409;R-CEL-5694417;R-CEL-5694428;R-CEL-5694439;R-CEL-5694522;R-CEL-203973;R-CEL-5694446;R-CEL-5694527
R-CEL-428157	Sphingolipid metabolism	1	118	0	1	0.0275058	0.999888	0.999888	1	44	0.0118726	6239	Caenorhabditis elegans	O45686	O45686			R-CEL-1606602
R-CEL-948021	Transport to the Golgi and subsequent modification	1	133	0	0	0.0310023	0.999962	0.999962	9	35	0.00944414	6239	Caenorhabditis elegans	G5EGP8	G5EGP8			R-CEL-5694418;R-CEL-5694409;R-CEL-5694417;R-CEL-5694428;R-CEL-5694439;R-CEL-5694522;R-CEL-203973;R-CEL-5694446;R-CEL-5694527
R-CEL-983712	Ion channel transport	1	137	0	1	0.0319347	0.999974	0.999974	1	33	0.00890448	6239	Caenorhabditis elegans	Q9XW92	Q9XW92			R-CEL-5252133
R-CEL-72766	Translation	3	202	0	1	0.0470862	0.999977	0.999977	8	27	0.00728548	6239	Caenorhabditis elegans	Q9TYX1;Q18967;O01974	Q9TYX1;Q18967;O01974			R-CEL-72621;R-CEL-156823;R-CEL-157849;R-CEL-72691;R-CEL-72697;R-CEL-156808;R-CEL-72676;R-CEL-5691512
R-CEL-446203	Asparagine N-linked glycosylation	2	180	0	1	0.041958	0.999986	0.999986	10	70	0.0188883	6239	Caenorhabditis elegans	P34480;G5EGP8	P34480;G5EGP8			R-CEL-5694418;R-CEL-5694409;R-CEL-5694417;R-CEL-5694428;R-CEL-5694439;R-CEL-6803789;R-CEL-5694522;R-CEL-203973;R-CEL-5694446;R-CEL-5694527
R-CEL-5653656	Vesicle-mediated transport	8	344	1	13	0.0801865	0.999986	0.999986	30	112	0.0302213	6239	Caenorhabditis elegans	P91359;P91001;G5EGM1;O44836;G5EBU3;G5EDV1;G5EGP8;A0A0K3ARD1	P91359;P91001;G5EGM1;O44836;G5EBU3;G5EDV1;G5EGP8;A0A0K3ARD1	Q9TYX1	Q9U2F6	R-CEL-8868658;R-CEL-5694417;R-CEL-8868660;R-CEL-8866283;R-CEL-8868659;R-CEL-8863723;R-CEL-432706;R-CEL-5694418;R-CEL-8868661;R-CEL-8868236;R-CEL-8863721;R-CEL-5694522;R-CEL-203973;R-CEL-5694527;R-CEL-432707;R-CEL-8867754;R-CEL-421835;R-CEL-8868651;R-CEL-8867756;R-CEL-5694428;R-CEL-5694439;R-CEL-8868648;R-CEL-421831;R-CEL-5694446;R-CEL-5671702;R-CEL-8868071;R-CEL-5694409;R-CEL-8868072;R-CEL-886626…
R-CEL-9006934	Signaling by Receptor Tyrosine Kinases	5	206	0	74	0.0480186	0.99999	0.99999	11	213	0.0574744	6239	Caenorhabditis elegans	P52166;Q9UA62;Q9XW92;Q01608;O17798	P52166;Q9UA62;Q9XW92;Q01608;O17798			R-CEL-5252133;R-CEL-5218821;R-CEL-2317314;R-CEL-1251997;R-CEL-186785;R-CEL-2316429;R-CEL-8865275;R-CEL-8865276;R-CEL-109702;R-CEL-109701;R-CEL-74723
R-CEL-9012999	RHO GTPase cycle	2	209	0	0	0.0487179	0.999998	0.999998	3	46	0.0124123	6239	Caenorhabditis elegans	Q09353;Q19572	Q09353;Q19572			R-CEL-9693125;R-CEL-9013143;R-CEL-9013159
R-CEL-162582	Signal Transduction	41	870	2	161	0.202797	0.999999	0.999999	97	758	0.204533	6239	Caenorhabditis elegans	Q09353;O17586;G5EGM1;O76577;Q27488;Q9N2V6;P90868;Q9N599;P91477;Q9UA62;Q9BL52;Q23237;O62102;O61792;Q01608;Q9XUV0;O17798;G5EBU3;G5EDW2;Q95005;G5EGU1;Q95008;P52166;Q966I8;O17690;Q5FC17;Q9XW92;O44156;Q7KPV0;O44836;Q7JMS4;Q9XW37;P51875;Q21221;Q19572;Q965S2;G5ECX0;A0A061ACY0;G5EDV1;P42573;A0A0K3ARD1	Q09353;O17586;G5EGM1;O76577;Q27488;Q9N2V6;P90868;Q9N599;P91477;Q9UA62;Q9BL52;Q23237;O62102;O61792;Q01608;Q9XUV0;O17798;G5EBU3;G5EDW2;Q95005;G5EGU1;Q95008;P52166;Q966I8;O17690;Q5FC17;Q9XW92;O44156;Q7KPV0;O44836;Q7JMS4;Q9XW37;P51875;Q21221;Q19572;Q965S2;G5ECX0;A0A061ACY0;G5EDV1;P42573;A0A0K3ARD1	P42573;P51875	P42573;Q19955	R-CEL-379048;R-CEL-9693125;R-CEL-8981892;R-CEL-5138433;R-CEL-186785;R-CEL-5138441;R-CEL-5672972;R-CEL-2179413;R-CEL-111879;R-CEL-444773;R-CEL-749453;R-CEL-749454;R-CEL-2317314;R-CEL-750993;R-CEL-9013143;R-CEL-751001;R-CEL-5099899;R-CEL-749456;R-CEL-5623667;R-CEL-9815507;R-CEL-750988;R-CEL-5099886;R-CEL-751024;R-CEL-5138432;R-CEL-4641260;R-CEL-751019;R-CEL-170844;R-CEL-751039;R-CEL-751027;R-CEL-75…
R-CEL-72203	Processing of Capped Intron-Containing Pre-mRNA	1	190	0	13	0.044289	1	1	10	21	0.00566649	6239	Caenorhabditis elegans	G5EEH9	G5EEH9			R-CEL-158441;R-CEL-111439;R-CEL-158484;R-CEL-159050;R-CEL-75098;R-CEL-77587;R-CEL-158481;R-CEL-77594;R-CEL-159046;R-CEL-158447
R-CEL-194315	Signaling by Rho GTPases	3	251	0	26	0.0585082	1	1	5	86	0.0232056	6239	Caenorhabditis elegans	Q09353;Q19572;Q9UA62	Q09353;Q19572;Q9UA62			R-CEL-9693125;R-CEL-9013143;R-CEL-9013159;R-CEL-5623667;R-CEL-5623632
R-CEL-9716542	Signaling by Rho GTPases, Miro GTPases and RHOBTB3	3	254	0	26	0.0592075	1	1	5	90	0.0242849	6239	Caenorhabditis elegans	Q09353;Q19572;Q9UA62	Q09353;Q19572;Q9UA62			R-CEL-9693125;R-CEL-9013143;R-CEL-9013159;R-CEL-5623667;R-CEL-5623632
R-CEL-199991	Membrane Trafficking	4	339	1	13	0.079021	1	1	29	111	0.0299514	6239	Caenorhabditis elegans	P91359;P91001;G5EDV1;G5EGP8	P91359;P91001;G5EDV1;G5EGP8	Q9TYX1	Q9U2F6	R-CEL-8868658;R-CEL-5694417;R-CEL-8868660;R-CEL-8866283;R-CEL-8868659;R-CEL-8863723;R-CEL-432706;R-CEL-5694418;R-CEL-8868661;R-CEL-8868236;R-CEL-8863721;R-CEL-5694522;R-CEL-203973;R-CEL-5694527;R-CEL-432707;R-CEL-8867754;R-CEL-421835;R-CEL-8868651;R-CEL-8867756;R-CEL-5694428;R-CEL-5694439;R-CEL-8868648;R-CEL-421831;R-CEL-5694446;R-CEL-5671702;R-CEL-8868071;R-CEL-5694409;R-CEL-8868072;R-CEL-8866269
R-CEL-556833	Metabolism of lipids	12	494	0	26	0.115152	1	1	13	410	0.110631	6239	Caenorhabditis elegans	A0A1C3NSL8;Q9XW75;O45686;Q4LDP0;H2L0B7;P38433;Q22008;B5BM47;Q9U227;H2L0K7;G5EFT4;Q9N5V4	A0A1C3NSL8;Q9XW75;O45686;Q4LDP0;H2L0B7;P38433;Q22008;B5BM47;Q9U227;H2L0K7;G5EFT4;Q9N5V4			R-CEL-9020258;R-CEL-9020270;R-CEL-9020253;R-CEL-9020257;R-CEL-266072;R-CEL-1655851;R-CEL-9018862;R-CEL-372519;R-CEL-9020252;R-CEL-266046;R-CEL-9024890;R-CEL-1606602;R-CEL-9018877
R-CEL-1430728	Metabolism	40	1141	0	51	0.265967	1	1	36	1094	0.295197	6239	Caenorhabditis elegans	H2L0B7;O17586;O76577;Q9U227;Q27488;Q9N2V6;Q9N5V4;P90868;Q9N599;P91477;P38433;Q23237;O62102;Q22008;O61792;Q9XUV0;H2L0K7;Q95005;Q18990;G5EF86;Q95008;A0A1C3NSL8;Q9XW75;O45686;O18000;Q966I8;Q4LDP0;Q09580;O44156;B5BM47;Q9N366;Q23295;A4UVK7;P91406;Q22134;Q23068;Q9TZ58;Q22419;G5EFT4;Q19311	H2L0B7;O17586;O76577;Q9U227;Q27488;Q9N2V6;Q9N5V4;P90868;Q9N599;P91477;P38433;Q23237;O62102;Q22008;O61792;Q9XUV0;H2L0K7;Q95005;Q18990;G5EF86;Q95008;A0A1C3NSL8;Q9XW75;O45686;O18000;Q966I8;Q4LDP0;Q09580;O44156;B5BM47;Q9N366;Q23295;A4UVK7;P91406;Q22134;Q23068;Q9TZ58;Q22419;G5EFT4;Q19311			R-CEL-164651;R-CEL-9020258;R-CEL-1247910;R-CEL-9020270;R-CEL-9020253;R-CEL-5693724;R-CEL-6784959;R-CEL-9020257;R-CEL-5693783;R-CEL-1655851;R-CEL-8937442;R-CEL-353125;R-CEL-70906;R-CEL-400037;R-CEL-372519;R-CEL-400092;R-CEL-266046;R-CEL-1606602;R-CEL-73573;R-CEL-73577;R-CEL-73792;R-CEL-73571;R-CEL-5433072;R-CEL-5695964;R-CEL-73812;R-CEL-266072;R-CEL-8943279;R-CEL-5694077;R-CEL-9018862;R-CEL-902025…
R-CEL-8953854	Metabolism of RNA	3	415	0	21	0.0967366	1	1	11	71	0.0191581	6239	Caenorhabditis elegans	Q09353;Q23238;G5EEH9	Q09353;Q23238;G5EEH9			R-CEL-158441;R-CEL-111439;R-CEL-158484;R-CEL-159050;R-CEL-75098;R-CEL-77587;R-CEL-158481;R-CEL-77594;R-CEL-159046;R-CEL-6791219;R-CEL-158447
R-HSA-597592	Post-translational protein modification	0	1430	1	3038	0.122568	1	1	1	526	0.0381602	9606	Homo sapiens			Q9XVR6	P61088	R-HSA-8938815
R-HSA-392499	Metabolism of proteins	0	1950	1	4153	0.167138	1	1	1	795	0.0576756	9606	Homo sapiens			Q9XVR6	P61088	R-HSA-8938815
